# Supplementary material for: Biclustering via optimal re-ordering of data matrices in systems biology: rigorous methods and comparative studies
Source: BMC Bioinformatics. 2008 Oct 27;9:458. doi: 10.1186/1471-2105-9-458 (PMC2605474; doi:10.1186/1471-2105-9-458)
Supplement: Additional file 2 — This text file contains the results for the biclustering algorithms Cheng and Church's, ISA, OPSM, BiMax, xMotif, and SAMBA for the Alon et. al colon cancer data set. [file 1471-2105-9-458-S2.txt]

Biclustering results for the methods Cheng and Church, ISA, OPSM, xMotif, and SAMBA
for the Alon et al. colon cancer data set

===================================================================================
Cheng and Church's

72 2
Control T92451 H77302 X77956 X68314 R50158 M76378 X02875 U10117 M83751 R42501 M88279 L35249 R37464 D21260 H66786 X68688 H09149 L06895 L19437 D30755 D13243 R00544 D13641 M58050 T71612 M55268 M24283 L06175 R67343 R44052 L49218 R52624 U33849 X85750 M14603 H63361 H64576 Z33642 T65792 H41528 U03851 U07139 T41204 T64885 R75893 M15841 X81817 D49396 M69066 R98410 T83673 U10324 R10620 V00520 R39681 U08198 T84082 X74295 X12466 T94579 R73660 M36981 X68277 D31883 L19956 U09873 L28010 T70063 M99626 D14662 T53412
T-36 T9
11 3
R53612 Z23064 L13689 R47961 L41067 X69115 H55759 M68520 H89477 T79152 D63874
T-1 T11 T-13
6 3
H88360 J03040 R98842 R44052 H65019 Y00414
T-40 T-23 T-6
5 3
H85361 R56399 R60906 M92843 T72503
T29 T-32 T12
3 4
T62864 R56401 D42046
T-21 T-4 T-36 T-19
3 4
M27903 M19156 H05966
T-2 T-37 T2 T5
3 4
R92729 R60217 L04953
T-21 T-40 T28 T-36
2 5
T60437 H43663
T7 T-10 T-15 T-20 T-11
3 3
D38537 M35531 H11095
T-40 T-8 T12

===================================================================================
ISA

128 4
D45887 H48072 T98835 R98959 L05144 H77597 X16356 X02875 U28963 U14588 U13991 T60855 X61123 X73358 X16135 D21260 H29170 T64128 X76648 Y00062 X01410 L20859 U18920 Y00815 X82494 X67699 H42477 R48936 R27017 M81758 H29483 R01157 U31525 M36634 R48303 R90908 T84057 H05893 L40904 X86018 U34252 R00285 R44677 X16504 R46740 L10386 R62459 H21532 R74208 U09646 U27328 H14372 X12548 H14341 L38929 L21993 U20582 X07384 U19252 D14695 R41673 R45442 M63239 X85750 R35885 U25435 L40380 R06749 L13385 R41765 M87434 H41528 T62904 U14391 X80692 H72850 R44301 U10886 R51502 U12387 D15049 M59371 M96233 X89985 R01221 R15814 H40416 L27841 X78549 X63071 M14016 H15069 R10620 R54837 R54818 R77794 M69135 M16827 X66924 T40645 R49169 X80754 R42291 R60883 U07802 H06524 X86693 X74295 M31516 M31516 M69043 X15880 X15882 H43887 X64364 X68277 X57348 L06328 X55187 X16354 M93010 R80966 L38810 H06970 U30827 Z14244 R37276 D14662
T-33 T39 T-30 T32
111 4
T48904 R78934 Z24727 T92451 T60155 X51346 L05144 H62466 H02540 D31887 U28963 M60484 D16111 U14394 R60877 D31716 U18920 D10522 D10522 R73606 H04311 Z47087 H88250 T92736 H17802 X73478 M55543 X03484 X76228 X74874 H27921 U01877 T78104 X61587 X61587 T51539 M36634 H21042 Z15115 D16481 L26050 H42127 H25940 H28050 D26535 H47650 U05572 U26648 X66365 H08156 H74178 M93009 H09273 H71627 H18490 H02031 H14372 M91463 H40891 D26069 H49515 R86960 X76057 U22897 H11460 X70070 D38537 U19969 H05695 X07767 D15049 X59842 R70479 L32977 M96233 D50063 X84700 X68148 X79683 X80910 M69135 M81635 Z35093 Z25821 R49231 L42611 H11125 T61599 R60883 X86693 X74295 M64110 X15880 X15882 H43887 J02854 R87126 H43663 X68277 X57348 X55187 X12369 H87366 T70595 T48386 U30827 X79683 X57206 X51345 D30655 D14662
T1 T29 T-33 T6
98 4
M86842 M14200 M26697 T48804 M19045 R34698 M22382 T93589 T62856 H55758 D28137 T73092 L08069 X54942 T40454 H77348 T65594 X72018 M94630 R37428 M83751 T70062 M88279 U07695 R54941 H89087 L02426 R60859 M16937 T71643 U21090 L07395 T84049 R56401 R46069 D11466 M74524 R61324 H89092 X90529 M58050 U20141 R62438 R96070 D90086 T47719 T51493 H08393 R16156 R67999 D00760 Z22936 H87157 U02081 M85085 U32519 R09138 X80230 H77510 T40674 H66834 T62947 H16991 T86749 L25851 R44740 U34074 R38736 H72965 M37583 U30825 T89115 D00763 T50077 X79198 M59040 T65740 T54364 T65438 T50508 H72234 U10324 T96873 T50321 T51529 T51613 H65823 L28010 R21547 M14200 T70063 R10066 M94556 D00761 T55248 T69446 D00762 L09604
T-26 T-24 T-31 T-32
130 3
D45887 H48072 U21909 T98835 R98959 L05144 H77597 X16356 X02875 J04813 U14588 U13991 T60855 M87503 X61123 X73358 X16135 D21260 H29170 U05681 T64128 X76648 Y00062 X01410 L20859 R67987 U03100 X75304 Y00815 X82494 X67699 H42477 R48936 R27017 R34098 U31525 M36634 R48303 R90908 H05893 L40904 R00285 X75304 X16504 R46740 R62459 R74208 U09646 U27328 H14372 T67173 D90041 X12548 H14341 L38929 L21993 U20582 X07384 U19252 D14695 R41673 R45442 M63239 X85750 R35885 U25435 L40380 R06749 T48692 L13385 M23115 R41765 M87434 Z15108 H41528 T62904 U14391 X80692 H72850 R44301 M59819 U10886 R51502 U12387 D15049 M59371 L40027 Z13009 R01221 R15814 H40416 L27841 X78549 X63071 M14016 L10413 H15069 R10620 R54818 M12959 R77794 M16827 M80613 X66924 R49169 X80754 R42291 R60883 U07802 H06524 X86693 X74295 M31516 M31516 M69043 H43887 X64364 X68277 X57348 L06328 X55187 X16354 M93010 R80966 L38810 H06970 Z14244 R37276 D14662 H64398
T39 T-30 T32
97 4
M86842 M14200 M26697 T48804 M19045 R34698 M22382 T93589 T62856 H55758 D28137 T73092 L08069 X54942 T40454 H77348 T65594 X72018 M94630 R37428 M83751 T70062 M88279 U07695 R54941 H89087 L02426 R60859 T71643 U21090 L47162 L07395 T84049 R56401 R46069 D11466 M74524 R61324 H89092 X90529 M58050 U20141 R62438 R96070 D90086 T47719 T51493 H08393 R16156 R67999 D00760 Z22936 H87157 U02081 M85085 U32519 R09138 X80230 H77510 T40674 H66834 T62947 H16991 T86749 L25851 R44740 U34074 R38736 H72965 M37583 U30825 T89115 D00763 T50077 X79198 M59040 T65740 T54364 T65438 T50508 H72234 U10324 T96873 T50321 T51529 T51613 H65355 H65823 L28010 R21547 M14200 T70063 M94556 D00761 T55248 T69446 D00762
T-26 T-24 T-31 T-32
96 4
M86842 M14200 M26697 T48804 M19045 R34698 M22382 T93589 T62856 H55758 D28137 T73092 L08069 X54942 T40454 H77348 T65594 X72018 M94630 R37428 M83751 T70062 M88279 U07695 R54941 H89087 L02426 R60859 T71643 U21090 L07395 T84049 R56401 R46069 D11466 M74524 R61324 H89092 X90529 M58050 U20141 R62438 R96070 D90086 T47719 T51493 H08393 R16156 R67999 D00760 Z22936 H87157 U02081 M85085 U32519 R09138 X80230 H77510 T40674 H66834 T62947 H16991 T86749 L25851 R44740 U34074 R38736 H72965 M37583 U30825 T89115 D00763 T50077 X79198 M59040 T65740 T54364 T65438 T50508 H72234 U10324 T96873 T50321 T51529 T51613 H65823 L28010 R21547 M14200 T70063 M94556 D00761 T55248 T69446 D00762 L09604
T-26 T-24 T-31 T-32
81 4
U14973 H80240 H80240 H86060 T63508 T96832 H64489 T71025 T59162 H20709 X63432 T54303 M26481 H86060 H79575 M86553 L33930 R65697 X83412 X59871 H49587 M80815 M23254 H45526 X05196 H03461 R16255 X87159 R44418 H59599 U11292 L11369 H45526 H82631 H85361 M88468 H08749 R61368 R83285 D29808 T51539 X59511 H72110 T41207 H79349 X90828 H70250 H49870 T40578 M25108 H63361 R06601 M96859 R80400 H15662 Z18948 H69834 R33481 R99935 M28129 M96839 U37673 T98274 M61199 Z17227 R80427 H17969 Z50753 H24401 H87465 H70609 R67075 X53743 X86779 T47645 H85596 M99626 D25217 R07007 L08187 R99907
T10 T3 T9 T12
148 2
H64489 X79066 T98835 R98959 X16356 M62831 X02875 M94203 X93510 U28963 D16294 T64467 M74491 Z14000 R41941 X87159 D78134 H41017 X84707 T71643 T50500 L20859 D31716 Z49269 Z49269 X52541 U18920 X73424 L47162 K02566 H11054 T56011 H45526 L06895 H89688 M98045 L14848 D11466 M74524 X64037 H27921 H04461 L41268 U09413 U01877 M67466 T51539 U25138 R72644 L40392 T79473 U18934 X17651 D21239 H78063 H48175 H62885 H17923 H61535 R44052 H04654 R54401 T40637 H09089 H79349 X90828 T48612 T90851 H82100 J03490 R42029 T49204 H49870 H68239 R98441 H54091 U09646 U02082 R67072 X15149 H09665 U09414 U04641 R60508 X54871 R86960 H01482 R75893 H01418 U33849 R71875 D38537 T48692 X68149 H70635 H71122 R46731 U19969 R41561 U07139 D15049 X59842 M96233 R38636 L25616 R50736 H05070 L19267 R54317 T88712 M77477 D10523 H69872 R56443 M61199 H15069 R85479 H62245 H51015 H05910 H15069 X80754 M36205 M37984 L42611 H22579 R56070 X90858 X15880 X57348 M62994 R49974 R67358 X16354 U14631 R80966 M92843 L12168 H20505 H85878 U30827 X57206 L22214 X66363 D25217 T64974 Z22658 H09599
T28 T-36
147 2
H64489 X79066 T98835 R98959 X16356 M62831 X02875 M94203 X93510 U28963 D16294 T64467 M74491 Z14000 R41941 X87159 D78134 H41017 X84707 T71643 T50500 L20859 Z49269 Z49269 X52541 U18920 X73424 L47162 K02566 H11054 T56011 H45526 L06895 H89688 M98045 L14848 D11466 M74524 X64037 H27921 H04461 L41268 U09413 U01877 M67466 T51539 U25138 R72644 L40392 T79473 U18934 X17651 D21239 H78063 H48175 H62885 H17923 H61535 R44052 H04654 R54401 T40637 H09089 H79349 X90828 T48612 T90851 H82100 J03490 R42029 T49204 H49870 H68239 R98441 H54091 U09646 U02082 R67072 X15149 H09665 U09414 U04641 R60508 X54871 R86960 H01482 R75893 H01418 U33849 R71875 D38537 T48692 X68149 H70635 H71122 R46731 U19969 R41561 U07139 D15049 X59842 M96233 R38636 L25616 R50736 H05070 L19267 R54317 T88712 M77477 D10523 H69872 R56443 M61199 H15069 R85479 H62245 H51015 H05910 H15069 X80754 M36205 M37984 L42611 H22579 R56070 X90858 X15880 X57348 M62994 R49974 R67358 X16354 U14631 R80966 M92843 L12168 H20505 H85878 U30827 X57206 L22214 X66363 D25217 T64974 Z22658 H09599
T28 T-36
87 3
M86842 M14200 M26697 T48804 M19045 M26252 M22382 T62856 H55758 L08069 X54942 T40454 H77348 T65594 X72018 M94630 R37428 M83751 T70062 M88279 L02426 R60859 M16937 T71643 R52081 U21090 L07395 T84049 R56401 D11466 R61324 H89092 X90529 L20422 H80114 R96070 D90086 T47719 T51493 R16156 R67999 D00760 Z22936 H87157 M85085 U32519 R09138 H77510 T40674 H66834 T62947 H16991 T86749 R44740 J05032 R38736 H72965 M37583 U30825 T89115 D00763 T50077 X79198 M59040 T65740 T54364 T65438 T50508 U10324 T96873 T50321 H27202 H40095 T51529 T51613 H65823 R21547 M14200 M86400 T70063 R10066 M94556 D00761 T55248 T69446 D00762 L09604
T-26 T-24 T-32

===================================================================================
OPSM

2 16
M69296 T90036
T-6 T-21 T-24 T-31 T-32 T29 T40 T5 T8 T36 T33 T-14 T-23 T-11 T-16 T2
3 14
T77446 M69296 L26405
T-6 T-21 T-24 T-31 T29 T-3 T8 T-10 T-34 T-18 T-14 T-22 T-16 T2
4 11
T62191 T74272 M55268 U28389
T-6 T-21 T-31 T-32 T29 T-18 T-3 T32 T-15 T35 T-28
6 10
U13896 H29483 R70939 H38838 R91051 H22579
T8 T-26 T-24 T-32 T-15 T-19 T-30 T40 T39 T-33
11 9
M14200 M22382 T93589 X72018 H89087 U20141 R16156 R59902 H72234 U10324 T96873
T-2 T2 T6 T-19 T-30 T40 T-16 T-21 T-31
25 8
M14200 T47144 T48804 M22382 T93589 T62856 X72018 U07695 H89087 R37480 H89092 T40849 X17644 U20141 R16156 R38736 M37583 T89115 T83673 R59902 H72234 U10324 T96873 R21547 D00761
T-2 T2 T6 T-19 T40 T-16 T-21 T-31
48 7
H08678 H28373 R10707 H45781 X13451 H04461 R70939 R83285 Z30644 U25138 H38838 U19261 U35116 D21239 X02750 H74007 J03069 X82634 U27699 R51644 R43936 X75535 H14341 L21993 H09665 H06061 R60508 R49459 H14607 H01418 X51435 R99916 L40380 L34840 U05875 M81601 X04828 X53683 R21427 X80910 X80754 R23176 M60706 H22579 R56070 H43663 R61332 R64115
T8 T-26 T-24 T-13 T-21 T-18 T-6
94 6
L10911 R36455 H49587 H40705 U27143 R77824 X16135 X70944 R70535 H08678 M27826 H88250 Y00971 R67987 X75304 R53612 H42477 R19361 H29483 R00544 X03484 X74874 H45781 H04461 R70939 U01877 Y00661 H44044 H25940 U29175 R09468 M99439 D17530 X81372 H78819 R96909 H05814 X66141 R85326 J03069 X82634 U09412 L19760 R51644 H06489 H20819 R56630 H14372 R71651 R43936 H14341 X59131 R47961 X00588 U20582 U19252 R20666 D26069 U25165 X15149 X57830 R80779 U22897 H14607 H29895 X85750 R41765 Z15108 X57019 D31767 R45529 L41559 U29607 R85479 R41827 U29171 U39360 M60706 U29092 L42611 H22579 L07648 X87838 U27699 T60318 R67075 R06716 R91062 T48386 D31885 R95874 X66363 H15813 L38696
T8 T-13 T-22 T-14 T-20 T-6
226 5
H15542 T65580 R36455 D28137 X69878 U04343 X69550 M60484 H49587 H40705 U27143 U26312 U14588 U10117 T90280 R77824 R53036 D21260 X70944 H59599 J00277 R70535 H08678 X71490 X01410 D31716 U02020 Z47087 H88250 X82103 R97912 T92736 H17802 Y00971 R67987 U18299 U03100 R53612 H42477 R19361 R61368 R10707 R56052 X03484 X76228 X74874 H45781 X13451 H27921 H11324 R70939 U01877 R94588 X79857 R60318 Z30644 D13627 D13641 R41873 U17899 D13630 U21914 Y00661 R36644 U19261 H44044 H25940 L40392 U29175 U18934 D21239 H78063 R91051 H48175 M99439 X72889 D17530 X81372 H73714 H24310 H24310 H51524 R96909 X65873 H05814 H74007 X66141 R85326 J03069 X82634 U09412 X69392 L19760 U27699 H54091 X80497 R51644 H06489 R46739 R83923 D26067 D26018 H20819 X13482 R56630 H14372 R60217 R43936 X75535 X12548 H14341 R42095 X02157 X00588 M83254 U19252 R20666 D14695 D26069 U25165 L38951 X15149 X57830 U09414 X69295 X54871 M81651 R49459 U22897 R75893 H14607 H29895 H01418 X69115 U33849 H82741 R78142 R41765 U30872 M55683 L34840 X57974 H41528 R70790 U03851 H05695 H40699 X07767 H90764 X57019 R70479 D14665 H10925 U09367 R71401 H23098 U04953 X81817 X04828 R43976 R71251 X57347 Z29677 L41559 X53683 X63071 L10413 H15069 R27813 U22055 R37114 U29607 X78817 X79683 H11095 R10620 R42994 D23672 R54818 X78706 R15876 Z15114 Z48541 V00520 R32511 R40184 R41827 D55673 U29171 M60706 U29092 M36205 L42611 H22579 K03474 M69043 R75843 Y00345 X87838 U27699 T60318 R67075 R34701 X55187 Z23115 R37276 U09873 R91062 T48386 T69748 X65488 L38810 R50864 H06970 U30827 X79683 X66363 X72389 X63187 R28281 H15813 X82456 M77693 D63874 H28452 Z23115
T8 T-13 T-22 T-18 T-6
456 4
T65938 H09263 U37012 L16510 L10911 M22382 T68848 M14630 U21909 H15542 T65580 R36455 X07979 X51346 J03040 X17042 L05144 X16356 D28137 Y00711 U21128 H02540 X69878 U04343 M23410 U28963 M60484 X59871 H49587 H40705 X72727 R92729 R49855 L08069 X66839 U26312 Z25521 H11084 U14588 U10117 T90280 T70058 D11086 T40507 M27903 R43914 R42070 R77824 R53036 X16135 D21260 D16111 Z49199 X70944 X75861 H59599 J00277 R70535 H08678 X71490 R52081 U21090 D31716 X52541 M27826 R49719 X60957 L24203 U18920 H83703 H82631 T40849 D10522 D10522 U02020 R73606 X74795 Z47087 X82103 R97912 T92736 H17802 X68194 Y00971 H28373 D31887 R67987 U03100 X75304 H42477 R19361 D13243 H29483 T79161 R61368 R10707 R56052 Y00970 R00544 H27277 X03484 X76228 X74874 H45781 X13451 H04461 H11324 H11272 R70939 U09413 U01877 R94588 R83285 X79857 R60318 Z30644 D16469 L06132 D13627 D13641 U31383 T78104 U25138 H38838 R40717 R40717 M58050 D13630 U21914 U18062 R56399 H80114 Y00661 U19261 R39599 H22842 Z15115 D16481 H42127 H25940 D26535 L40392 U35116 U29175 H47650 X17651 D21239 H78063 R91051 U05572 H48175 J03827 X17644 H47107 R09468 H05893 L40904 X86018 U34252 M83738 R00285 M99439 R49542 X14830 X72889 X75304 D17530 X02750 X81372 D63876 R45942 M31606 H73714 H24310 X74819 H51524 R60168 T51493 H08393 R67999 R42029 R96909 X65873 H05814 H74007 X67155 M31303 R98441 X66141 R85326 J03069 X82634 U09412 X69392 H02465 L19760 R52624 U27699 H54091 X80497 X52151 H39830 X16504 R51644 H06489 R46740 R62459 R46739 R08829 R83923 D26067 D26018 M93009 H20819 D59253 H09719 H92195 X13482 D17400 X63469 R56630 L42110 H09273 H18490 H14372 R71651 M67454 X07290 R60217 R43936 X75535 X12548 R44628 H14341 X52008 X59131 R42095 X02157 L21993 X51985 R47961 X14968 X00588 U20582 X07384 M83254 U14577 R20666 X74330 D29641 H49515 U25165 L38951 X15149 H09665 U09414 H06061 R60508 X54871 R80779 D14689 R44112 U05040 R49459 U22897 X04011 R42765 H14607 H29895 H01418 H06189 U33849 M63239 X85750 H82741 Z33642 R77210 H29054 X51435 R99916 R05291 Y00796 R76825 U33429 L40380 R06749 M29550 J00073 R78142 R41765 U30872 Z15108 M55683 L34840 X57974 R70790 T62904 U03851 X07767 H16991 M59819 X57019 H81558 X63629 R51502 U05875 J05032 X59842 R75893 R70479 X80507 U09367 R71401 R32804 H23098 D13634 M81601 U04953 R71585 D31767 X04828 U20428 M96326 R43976 R71251 R45529 Z13009 X57347 L19437 Z29505 Z29677 M93651 Y00281 M69066 X53683 H25136 L41142 R39130 H69872 T50077 U24166 U09564 R56443 X63071 L10413 R27813 U22055 R37114 U29607 T56475 D50063 X51416 X68148 X79353 R85479 X79683 H11095 R10620 R54837 X55019 R42994 X07862 R21427 D23672 Y00414 M13686 R54818 R72874 X78706 R15876 H62245 Z11584 D00749 Z15114 Z48541 X80910 H27202 H15069 T40645 R40184 R51749 X80754 R41827 D55673 R23176 U29171 D25216 H17108 U39360 M60706 U29092 R43913 U20998 R49231 H56686 M36205 L42611 H22579 R56070 X70040 U07802 K03474 K03474 M69043 X53799 L07648 R75843 Y00345 X87838 X15882 H43663 U27699 H40269 T60318 R59097 T99498 Z23115 R37276 U09873 R06716 R91062 H87366 D14043 T48386 T69748 X15183 D31885 M86400 M28214 X65488 L38810 M90104 D14812 R50864 R07333 R95874 U30827 X72389 R92729 X63187 R61332 H15813 X51345 X82456 R64115 M77693 D63874 T46888 X83228 D30655 H09599 H28452 Z23115 R42570 R37276 X17042
T8 T-13 T-21 T-6

===================================================================================
xMotif

562 5
T72863 T65938 T52342 T72175 T57780 T57780 T51574 R22197 R86975 T58861 U14971 U14973 H80240 H80240 H86060 T63508 T96832 T51023 M14200 T48041 H88360 T61602 T92451 T71025 M19045 M63391 M27190 Control Control Control T51558 T53396 X67325 T54303 M26481 H86060 M28650 T64878 T61446 T95318 K01144 L16510 M26252 H88360 X57346 T63133 T93589 T51250 H79575 M86553 L33930 J03040 M76378 M76378 M76378 R70030 R80612 M27749 H77597 X16356 X02761 H71150 T55117 T48014 Z46389 R62549 D13665 M62831 D28137 K03460 R54422 U21128 X06700 H62466 H02540 J03210 X02875 X93510 R72164 U20158 X69878 H22939 H51196 X83412 X59871 H49587 R49855 T73092 L08069 U10117 U10117 R44363 M80815 T79595 M23254 D78152 H77348 X72018 M83751 T51858 T70062 M88279 U07695 M74491 H04802 M22632 H03461 H85835 X87159 H26101 R43914 T59354 R88740 T71049 T81492 T70331 T89422 M87503 X61123 X73358 R43309 R53036 X84707 R83354 R01755 M34192 T72582 T99478 X12876 X06614 H59599 U11292 R55778 J00277 R70535 H19272 M80461 H66786 X71490 U30498 L20688 X86809 Y00097 M10065 T62067 X16663 M14539 M22349 T50500 T85165 X01410 U21090 L20859 H23975 X68688 U14394 R60877 D31716 Z49269 Z49269 X52541 U37690 T62191 M22538 T83644 M27826 R49719 H06877 H13281 M57298 T77446 X93499 J02906 M73481 R38513 R38513 H09149 T83361 T99303 T89649 M28827 T61333 X12496 M92287 U23852 R70008 L24203 H63354 T84049 R56401 H11374 L11369 J03239 H85361 H08749 L14848 X90529 T40849 X74262 H04311 H45299 X67699 H42477 R48936 D13243 R00544 R83285 R80779 Z30644 T78104 X61587 X61587 D29808 M67466 T51539 U31525 M36634 R48303 U25138 T67406 M28882 T95046 L11373 R46362 H38838 T64012 H21042 U22431 X82166 Y00661 R36644 U19261 R22953 R39599 X61118 M81933 H23005 M77698 M28219 T89175 M64231 M86868 M19159 T62635 M95549 M14676 M65209 H42127 H28050 H45807 R87747 L40904 R16665 X55005 X81372 T58731 M81695 M25809 X59511 U20141 M18930 L13689 R45942 M31776 H73714 H24310 H24310 X74819 H56470 M34344 T61941 L06111 R89067 U31248 Z11502 U26648 M22050 D90086 T47719 R16156 R67999 D00760 H65425 X62048 M32313 Z22936 U37673 U31248 T90851 D16227 U02081 H49870 X66365 X89430 H74178 R08829 H09719 H92195 D17400 X63469 R56630 M85085 J04162 U36621 H62531 M67454 R46528 X52008 X57110 L41067 X57830 X69295 M81651 T40578 R23907 M25108 T49647 H47628 U22897 H41147 H89481 U12140 T47778 Z33642 U12134 R05291 R98189 R00254 M81840 X67235 X70070 X15943 X83299 L40380 R06749 H18451 T51139 H15662 H77510 M68520 D00860 M84721 R60591 J00073 U11037 M35531 X79981 M87434 X73902 M55683 H73943 M62762 L34657 H72850 R44301 U19969 X60708 T91121 H29546 R53455 R72104 X07767 H90764 T84481 L25851 R44740 K03192 K03192 M59819 U10886 M60335 K02268 X57019 H81558 T47383 R51502 X54101 M29277 M13450 U37690 X53586 R42798 R99935 T64885 D15049 R75893 R70479 X80507 M37721 M83221 X02874 H10925 U09367 X02228 R38736 H72965 T95291 R32804 L12350 H87135 R50505 D13634 M81601 M64098 M96326 U05012 R43976 R71251 R45529 R35665 M28129 M96839 U37673 M33210 T47069 M69066 R98410 R56892 R60195 R78927 U30825 T83673 U29656 T50077 X79198 M59040 T54364 T50508 U10324 T96873 R56443 T50321 R81330 M61199 X68148 X79353 X78817 R15876 Z11584 R53941 Z17227 R77794 H26419 H11719 L26494 R20804 M95678 R39681 U08198 L20492 M30474 H27202 R54467 R80855 R40184 U39360 M60706 H39654 H56686 H11125 T61599 R60883 X86693 X74295 M64110 T94350 R80427 X90858 H81864 X69141 X03068 X17042 M69043 L07648 H17969 Z50753 M26683 T74896 H24401 H46994 M86934 X02492 T79152 Y00345 X87838 X15880 X15882 M83667 J02854 R87126 H43663 U07664 U27699 X04500 T53396 X64364 R73660 T51613 R85464 T65003 X57348 X51521 T49703 H87465 H70609 X83535 H05966 H02630 R59097 R49974 X53743 H41129 H80975 R46753 X12369 M94250 T69425 M92843 M85289 T93284 T59406 M29273 Z23115 R06716 H87366 T70595 R21547 M14200 U14971 R42265 T48102 D00761 T55248 U26401 X86779 H85596 Z48950 Z14978 D12765 X53461 D25217 R28281 H50623 L08187 R24425 L09604 T51499 X82456 Z18538 Z23115 T52342 M24398 R42570 R49974 U20982 T53694 T62633 M26383 R99907 R28373 Control J00231
T-35 T-15 T-14 T-16 T-38
505 5
H55933 J02763 T72863 R02593 T65938 T72175 T57780 T57780 T55131 T51574 T59954 R22197 H79852 R02593 R86975 T58861 U14971 U37012 T96832 T51023 H22688 M14200 T47144 Control T48041 Control Control Control T61602 M19045 X63432 T51558 T89730 H77302 T53396 X67325 M26481 H86060 M28650 T64878 T95318 K01144 M13560 M27635 V00522 X00700 L16510 M26252 M22382 X02152 R44884 T63133 M27539 M94345 T63370 D21261 T93589 H79575 L33930 R65697 M27749 H77597 X16356 D13138 H71150 T55117 Z46389 R62549 D13665 T51261 D28137 Y00711 K03460 H62466 J03210 J04813 H73758 M34175 R72164 U20158 X69878 U04343 H22939 X83412 X59871 H49587 R49855 T73092 T86473 Z25521 T40454 U10117 T90280 T79616 M23254 D78152 H77348 X72018 M83751 T51858 M88279 U07695 U07695 M74491 T47562 H04802 H03461 R16255 H85835 M31627 H26101 R43914 T59354 R80703 R88740 T54670 T71049 H49652 T81492 T70331 X62055 L35249 H24030 T89422 U02493 M87503 X61123 R53036 X84707 R83354 R01755 M34192 T72582 T72403 M90684 J04182 H65182 H59599 R55778 J00277 R70535 H19272 M80461 H66786 U30498 L20688 X86809 Y00097 M10065 T62067 X16663 M22349 M35878 T54767 T78323 R54854 T50500 T85165 X76648 R52081 U21090 X68688 U14394 U37690 T83644 M27826 R49719 H13281 T77446 X93499 J02906 M73481 T71207 X56253 M24470 R38513 T86444 T83361 T99303 T89649 M28827 T61333 M84349 U23852 M32315 L24038 J02645 L03840 L24203 L47162 H63354 T84049 R56401 H11374 H65223 R46069 J03239 H85361 H08749 L14848 D11466 X90529 T55840 X74262 H04311 T92736 M55543 H45299 X67699 R00544 X64037 R83285 T65380 X61587 M67466 R46362 T64012 U22431 Y00661 R36644 R22953 R39599 H23005 M77698 M97676 U28389 U18422 M28219 M64231 L23823 M95549 T52806 M14676 M65209 H42127 H28050 X55005 T58731 L20469 U20141 L13689 M31776 X74819 H56470 L06111 L49218 U31248 Z11502 D17390 H04654 H51524 X54941 M22050 R60168 D90086 T47719 R16156 R67999 D00760 H65425 M32313 M19156 U37673 T41207 T90851 H87157 T49204 D16227 H87193 U02081 H49870 H05814 X66365 H08156 M93009 H92195 X13482 X63469 H71627 R71651 M85085 D43947 H20856 U36621 H62531 X07290 T49647 M20543 R35903 R49459 X04011 H89481 U12140 T47778 H06245 R38758 R00254 M81840 X17097 X67235 T93317 X83299 U33429 L40380 R06749 T48692 H69695 H18451 T51139 M68520 M37510 R78950 H11940 R60591 J00073 M35531 U30872 X73902 T47025 M62762 T62904 H78386 T53549 X60708 T91121 R53455 T84481 H16991 L25851 R44740 M64673 M59819 U10886 M60335 K02268 U03090 T67433 J04102 T41204 X63629 U12387 X54101 M29277 M13450 D00596 H42884 J05032 R42798 T64885 D15049 R75893 R70479 X80507 X02874 H20543 H10925 X02228 R71401 R38736 H20503 T95291 L12350 H87135 R50505 D43950 M15841 M81601 M64098 U05012 R41866 R43976 R71251 R71251 T47069 R98410 R56892 U30825 T83673 R50736 U29656 T50077 X79198 M59040 T65740 T50508 U10324 T96873 R56443 T50321 R81330 M61199 L10413 U29607 T56475 X68148 X79353 X78817 R85479 R15876 R77794 H11719 L26494 D13315 R20804 T62568 M80613 M95678 R39681 U08198 J05158 L20492 M30474 H27202 R51749 D25216 H17108 U39360 M60706 H39654 R89823 T61599 R80427 X90858 K03474 K03474 H26965 X03068 M69043 X53799 L07648 Z50753 H24401 M86934 X02492 R75843 T79152 Y00345 X87838 H43663 H17646 R08183 R84411 U07664 U27699 T53396 T60318 R73660 T51529 T51613 T65003 X57348 X51521 H87465 H70609 X83535 H65355 R49974 X53743 T99498 M94250 X16354 T69425 M85289 X05610 T93284 R73052 L19956 T59406 H48027 T49732 M84739 M29273 H87366 M14200 U14971 R42265 T48102 D00761 T55248 U26401 X86779 H85596 U30827 Z14978 D25217 L09604 T51499 J03544 D13639 X82456 Z18538 R64115 H28452 M24398 D13315 H82746 T63591 R49974 U20982 T53694 T62633 M26383 R99907 J00231 M87789
T7 T11 T33 T-15 T-7
494 5
J02763 T72863 R02593 T65938 T72175 T57780 T57780 T51574 R22197 R02593 R86975 T58861 U14971 U14973 H86060 T63508 T96832 T51023 H22688 M14200 T48041 M19045 M27190 T51558 X67325 T54303 H86060 K01144 M13560 M27635 V00522 M26252 M22382 T56674 T63133 T93589 T51250 H79575 L33930 M27749 H77597 T51288 D13138 H71150 T55117 Z46389 R62549 D28137 R36977 Y00711 K03460 H62466 J03210 X02875 H73758 U20158 X69878 U04343 H22939 X83412 X59871 T73092 L08069 X66839 T86473 U26312 Z25521 X54942 T40454 R44363 T90280 T79616 M23254 D78152 H77348 X72018 M83751 T51858 M88279 M74491 T47562 H04802 M22632 H03461 R16255 H85835 M31627 H26101 R43914 R37480 T59354 R88740 T54670 T71049 H49652 T81492 T70331 T89422 U02493 M87503 R42070 X61123 R43309 R53036 X84707 R83354 R01755 M34192 T72582 T72403 M90684 R42244 H65182 R55778 H19272 X71490 U30498 X86809 M10065 T62067 X16663 M14539 M22349 T78323 R54854 T50500 T85165 X76648 R52081 X01410 U21090 X68688 U37690 T83644 M27826 R49719 H13281 M57298 T77446 X93499 J02906 M73481 T71207 X56253 M24470 R38513 R38513 T86444 T83361 T99303 M28827 T61333 M84349 T90350 U23852 L13738 M32315 L24203 H63354 T84049 R56401 H11374 H65223 J03239 H08749 L14848 D11466 X90529 T40849 T55840 X74262 H04311 U28686 H28373 H45299 R36467 X67699 D13243 R00544 X64037 R83285 Z30644 T65380 D29808 M67466 T51539 R46362 H38838 T64012 R40717 D13630 R56399 H80114 Y00661 R36644 U19261 R22953 R39599 H23005 M77698 M97676 U28389 U18422 M28219 M64231 M95549 M14676 M65209 R87747 R16665 X55005 X81372 T58731 L20469 M81695 X59511 U20141 L13689 M31776 X74819 H56470 M34344 T61941 L49218 U31248 Z11502 D17390 H04654 H51524 M22050 R60168 D90086 T47719 R16156 R67999 D00760 H65425 M32313 M19156 U37673 T41207 T90851 H87157 D16227 U02081 H49870 H05814 X89430 H08156 R51644 R46740 R08829 H92195 X13482 D17400 X63469 R56630 M85085 J04162 U36621 H62531 M67454 X07290 R46528 R43936 M69181 R42095 R20666 D14695 T49647 M20543 U05040 R49459 H89481 U12140 R38758 U12134 M81840 X17097 X67235 J00146 T93317 X70070 U33429 L40380 R06749 H69695 H18451 M68520 M37510 H11940 R60591 J00073 M35531 U30872 M87434 X73902 T47025 M28697 U14391 H72850 R44301 H78386 X60708 H29546 J03600 H90764 T84481 H16991 L25851 R44740 M64673 M59819 U10886 K02268 X57019 U03090 T67433 J04102 X63629 R51502 U12387 X54101 M29277 D38551 M13450 X53586 D00596 H42884 J05032 R42798 R99935 T64885 D15049 R75893 X80507 M37721 M83221 D14665 X02874 X67325 X02228 R71401 R38736 H72965 H20503 T95291 L12350 H87135 H23098 R50505 D13634 R54097 D43950 M15841 M81601 R38636 M64098 R71585 X56597 X81817 U20428 M96326 U05012 R41866 R43976 R71251 R71251 R45529 T47069 R98410 R56892 R60195 U30825 T83673 L25616 R50736 U29656 T50077 U24166 X79198 M59040 T65740 T50508 U10324 T96873 R56443 T50321 R81330 M61199 X63071 L10413 R27813 U29607 T56475 X79353 X78817 R85479 H11095 X78706 X14767 R15876 R77794 H11719 L26494 D13315 R20804 M95678 R39681 U08198 H27771 Z25821 X66924 R40184 D25216 M60706 H39654 H56686 R89823 R80427 X90858 K03474 K03474 H81864 M31516 M31516 R62945 X03068 M69043 X53799 Z50753 X52228 H24401 M86934 X02492 R75843 T79152 R39010 Y00345 H17646 R08183 R84411 U07664 U27699 R73660 H20426 T51613 R85464 T65003 X57348 X51521 H87465 H70609 R59097 R49974 X53743 T99498 M94250 X05610 T93284 R73052 L19956 T59406 M29273 R37276 R21547 M14200 U14971 R42265 T48102 D00761 T55248 U26401 X86779 H85596 Z48950 X53461 D25217 R28281 T51499 Z18538 R64115 H28452 M24398 R42570 D13315 H82746 T63591 R49974 U20982 R99907 T49941 J00231 M87789
T7 T-35 T33 T-7 T6
491 5
J02763 R02593 T52342 T51574 T59954 R22197 H79852 R02593 R86975 U14973 H80240 T63508 U37012 T96832 T51023 M14200 T48041 Z24727 T92451 T71025 M19045 M63391 X63432 T89730 H77302 T53396 T61661 X67325 T54303 H86060 H87344 K01144 M13560 M27635 M22382 R44884 M27539 T93589 T51250 H79575 R65697 M76378 M76378 M76378 H77597 X16356 D13138 H71150 T55117 Z46389 T98555 M62831 D28137 R36977 K03460 R54422 X02875 H73758 X93510 H51196 X83412 X59871 L08069 T40454 U10117 U10117 T79616 M80815 T79595 M23254 D78152 H77348 X72018 T70062 M88279 U07695 U07695 M74491 T47562 H04802 M22632 R16255 H85835 X87159 H26101 R43914 T59354 R80703 R88740 T54670 T71049 H49652 X62055 L35249 H24030 T89422 U02493 L36818 M87503 X61123 X73358 R43309 R53036 R83354 R01755 M34192 T72403 T99478 H59599 U11292 X71490 Y00097 T62067 X16663 T50500 T85165 R52081 Y00062 X01410 U21090 R60877 D31716 Z49269 Z49269 X52541 U37690 U15212 T62191 M22538 T83644 R49719 H13281 T77446 X93499 J02906 M73481 T71207 M24470 R38513 R38513 H09149 T86444 T83361 T99303 M92287 M90516 L13738 M32315 L24038 J02645 R34876 L03840 L47162 R56401 L11369 H65223 R46069 H85361 H08749 L14848 D11466 X90529 T40849 H04311 T92736 H28373 H45299 X67699 R00544 X64037 R83285 R80779 Z30644 T78104 X61587 X61587 D29808 M67466 T51539 U31525 M36634 R48303 U25138 T67406 D17532 R46362 H38838 T64012 H21042 X82166 Y00661 R36644 R22953 R39599 M81933 H23005 M77698 M97676 M85038 U18422 M28219 T89175 M64231 M86868 T52905 M65209 H42127 H28050 H45807 R87747 L40904 R16665 X55005 X81372 T58731 X59511 M18930 L13689 R45942 H73714 H24310 H24310 H56470 M34344 T61941 L06111 L49218 U31248 H04654 H51524 R60168 D90086 T47719 T51493 R16156 R67999 D00760 H65425 X62048 Z22936 U37673 H65019 T41207 T90851 H87157 T49204 D16227 H87193 U02081 H49870 H05814 H28704 H08156 R51644 R08829 M93009 H09719 H92195 X63469 M85085 H20856 M91463 M67454 R46528 X52008 R42095 X57110 R20666 L41067 M81651 T40578 M25108 H89481 H63361 X58401 U12140 M55422 Z33642 U12134 R05291 M81840 J00146 T93317 X70070 L40380 R06749 T48692 H18451 T51139 H15662 H77510 D00860 M37510 H11940 R60591 U11037 M87434 M55683 R44301 U19969 H78386 T53549 T50797 T91121 H29546 R53455 X07767 H90764 T84481 H16991 L25851 R44740 K03192 M64673 K02268 X57019 U03090 T47383 J04102 R51502 U12387 M29277 H55916 D38551 M13450 U37690 X53586 J05032 R42798 R99935 T64885 D15049 R75893 R70479 X80507 M83221 X02874 H20543 U09367 R38736 H72965 H20503 H87135 R50505 D13634 M15841 M81601 M96326 U05012 R41866 R71251 R71251 R45529 M28129 M96839 U37673 M22490 R60195 R78927 U30825 T89115 T83673 R50736 U24166 X79198 M59040 T54364 T50508 U10324 T96873 R56443 M61199 L10413 X79353 X78817 R85479 H11095 X14767 R53941 R77794 H26419 T54276 R20804 T62568 M80613 M95678 R39681 J05158 H27202 R32511 Z25821 R54467 R80855 R40184 R51749 U39360 M60706 H56686 R89823 H11125 T61599 R60883 X86693 X74295 M64110 T94350 R80427 X90858 K03474 H81864 X69141 X03068 M69043 X53799 L07648 Z50753 M26683 T74896 H24401 H46994 X02492 T79152 X15880 X15882 H43887 M83667 J02854 R87126 H43663 H17646 R08183 R84411 T53396 X64364 T60318 R85464 T65003 X57348 X51521 T49703 H87465 H70609 R59097 R49974 X53743 R46753 X12369 T99498 X16354 M92843 T93284 L19956 T59406 H48027 T49732 M29273 Z23115 R37276 R06716 H43908 H87366 R21547 D00761 U26401 Z48950 U30827 X79683 Z14978 D12765 X53461 D25217 H50623 R07007 L08187 R24425 L09604 J03544 D13639 X82456 Z18538 R64115 H28452 Z23115 M24398 R42570 D13315 H82746 T63591 R49974 T62633 R99907
T-4 T-18 T-15 T-19 T-13
480 5
J02763 T65938 T52342 T72175 T57780 T57780 T51574 T59954 R22197 H80240 H80240 H86060 T96832 T63258 Z24727 T92451 T71025 M63391 M27190 Control Control Control T51558 T53396 T61661 X67325 M26481 H86060 H87344 M28650 T64878 T61446 T95318 K01144 M13560 M27635 V00522 X00700 L16510 H66976 X57346 X02152 T63133 M27539 T51250 H79575 J03040 M76378 M76378 M76378 R70030 R80612 M27749 X16356 X02761 H71150 T48014 Z46389 R62549 T98555 D13665 T51261 D28137 R36977 K03460 R54422 U21128 X06700 H62466 H02540 J03210 X02875 J04813 X93510 R72164 U04343 H22939 H51196 X83412 X59871 H49587 T86473 Z25521 T90280 M80815 M23254 D78152 H03461 R16255 R80703 R88740 T54670 T71049 H49652 T81492 T67921 T70331 X62055 L35249 T89422 U02493 L36818 M87503 X61123 X73358 R43309 R53036 X84707 T72582 T72403 M90684 H65182 M23419 U02493 X12876 X06614 H59599 U11292 R55778 J00277 R70535 H19272 M80461 H66786 X71490 U30498 L20688 X86809 Y00097 M10065 X16663 M14539 M22349 M35878 T54767 T78323 R54854 T85165 X76648 R49416 H04235 X01410 U14394 R60877 D31716 Z49269 Z49269 X52541 U37690 U15212 T62191 R49719 H06877 H13281 T77446 X93499 J02906 M73481 T86444 T99303 T89649 M28827 T61333 X12496 M90516 L13738 R34876 L03840 R70008 L24203 H11374 J03239 H85361 H08749 L14848 D11466 X74262 T92736 H28373 H45299 H42477 R48936 D13243 R00544 X64037 R80779 T78104 X61587 D29808 M67466 T51539 U31525 M36634 R48303 U25138 T67406 M28882 H38838 T64012 H21042 U22431 X82166 R36644 R22953 R39599 M81933 H23005 U28389 U18422 M86868 M19159 L23823 T62635 M95549 H42927 T52806 M14676 H42127 H45807 L40904 R16665 X81372 T58731 L20469 M81695 M25809 X59511 U20141 T47601 H24310 X74819 H56470 M34344 L06111 H51524 M22050 R60168 H65425 M19156 U31248 T49204 H49870 H05814 R51644 H74178 R08829 H09719 H92195 D17400 R56630 H71627 J04162 D43947 H20856 U36621 M91463 X07290 R46528 M69181 X52008 X57110 L41067 M81651 M25108 M20543 R35903 H47628 U22897 H63361 X58401 U12140 T47778 R98189 R00254 M81840 X17097 X67235 J00146 T93317 U33429 H02611 R06749 T48692 H69695 M37510 R78950 H11940 R60591 U11037 U30872 M87434 X73902 T47025 M55683 H73943 M62762 L34657 M28697 R67275 R44301 U19969 H05695 H78386 T53549 T91121 H29546 R53455 X07767 H90764 K03192 M59819 U10886 M60335 K02268 X57019 U03090 H81558 T47383 J04102 T41204 R51502 X54101 M29277 H55916 D38551 M13450 U37690 T64885 D15049 R75893 R70479 M59371 M37721 M83221 H20543 U09367 X02228 R71401 H72965 T95291 R32804 H23098 D13634 D43950 M15841 M81601 M64098 R43976 R71251 R35665 M28129 M96839 U37673 M33210 T47069 M69066 U29656 R56443 M61199 L10413 U29607 T56475 X68148 X79353 X78817 R85479 H11095 X14767 R15876 Z11584 Z17227 R77794 H26419 L26494 R20804 T62568 R39681 U08198 J05158 L20492 M30474 H27202 R32511 Z25821 R54467 R80855 R51749 D25216 U39360 M60706 H39654 T61599 R60883 X86693 X74295 M64110 T94350 X90858 K03474 H81864 X69141 H26965 X03068 X17042 M69043 X53799 L07648 Z50753 M26683 T74896 H24401 M86934 R75843 T79152 Y00345 X15880 X15882 T60778 M83667 J02854 R87126 H43663 U07664 U27699 X04500 X57348 T49703 H87465 H70609 X83535 H05966 H02630 X53743 H41129 H80975 R46753 X12369 X16354 T69425 M92843 X05610 T93284 R73052 L19956 T59406 H48027 M84739 Z23115 H43908 H87366 R42265 X86779 U30827 Z14978 D12765 H50623 R07007 L08187 R24425 L09604 J03544 D13639 X82456 Z18538 R64115 H28452 Z23115 T52342 M24398 R42570 T63591 R49974 U20982 T53694 R99907 R28373 T49941 Control J00231 M87789
T-26 T-21 T-39 T-15 T-34
473 5
T72863 T65938 T52342 T72175 T57780 T57780 T51574 H79852 U14973 H80240 H80240 H86060 T63508 T96832 T63258 H88360 Z24727 T92451 T71025 M63391 X63432 Control Control Control T51558 T89730 T53396 T61661 X67325 M26481 H86060 M28650 T64878 T61446 T95318 M13560 M26252 H88360 X02152 T63133 M27539 T51250 H79575 M86553 L33930 M76378 M76378 M76378 R70030 R80612 M27749 H77597 D13138 H71150 T55117 R62549 T51261 D28137 R36977 K03460 R54422 X06700 H62466 J03210 X02875 J04813 X93510 R72164 U20158 X69878 U04343 H22939 H51196 X83412 X59871 H49587 L08069 X66839 U10117 U10117 R44363 T79616 T79595 D78152 X72018 M83751 M88279 M74491 H04802 H03461 R16255 T40507 X87159 H26101 R43914 Z19002 T59354 R88740 T54670 T71049 T67921 T70331 T89422 U02493 L36818 R53036 X84707 R83354 R01755 T72582 M23419 U02493 X12876 X06614 X06614 H59599 U11292 R55778 J00277 R70535 H19272 M80461 H66786 X71490 X86809 Y00097 T62067 X16663 M14539 M22349 R54854 T85165 R52081 R60877 D31716 U37690 U15212 T62191 M22538 T83644 M28373 R49719 H06877 T77446 X93499 J02906 M73481 T80178 T83361 T99303 T89649 M28827 M84349 M90516 J02645 R70008 L47162 H63354 T84049 R56401 H11374 L11369 J03239 H85361 H08749 L14848 D11466 X90529 T40849 H04311 H45299 X64037 R83285 R80779 Z30644 M67466 T51539 U25138 T67406 M28882 T95046 D17532 H38838 T64012 U22431 X82166 Y00661 R22953 R39599 M81933 M77698 T89175 M86868 M19159 T52905 L23823 M95549 H42927 T52806 H42127 H45807 R87747 X55005 T58731 L20469 M81695 M25809 X59511 U20141 M18930 L13689 R45942 H24310 H24310 X74819 H56470 M34344 T61941 L06111 R89067 L49218 U31248 T47719 R16156 R67999 D00760 H65425 M32313 Z22936 M19156 U37673 H65019 T41207 U31248 T90851 T49204 D16227 H87193 H49870 X89416 H05814 H28704 X89430 R51644 M93009 X63469 R56630 M85085 U36621 H62531 M67454 R46528 M69181 X52008 R42095 X57110 X57830 T40578 R23907 M25108 T49647 R35903 R49459 H47628 H41147 H89481 H63361 X58401 U12140 Z33642 R38758 R98189 X67235 X70070 U33429 H02611 H69695 T51139 H15662 H77510 M68520 D00860 M84721 H11940 U11037 M35531 X79981 X73902 M28697 R67275 U19969 T53549 X60708 H29546 R53455 J03600 R72104 X07767 H40108 T84481 H16991 R44740 K03192 K03192 M60335 K02268 X57019 U03090 T47383 J04102 M29277 H55916 D38551 M13450 U37690 R42798 T56350 R75893 X80507 M37721 U09367 X02228 H72965 T95291 R32804 H23098 R50505 D13634 M81601 M64098 U20428 M96326 U05012 R71251 R71251 R45529 R35665 M28129 M96839 U37673 M33210 T47069 M69066 R98410 R56892 M24069 R78927 U30825 T89115 U29656 U24166 M59040 T54364 T96873 R56443 R81330 M61199 T56475 X68148 X79353 X78817 R85479 H11095 X14767 R15876 Z11584 R53941 Z17227 R77794 L26494 M32800 R20804 T62568 M95678 R39681 U08198 J05158 L20492 M30474 H27202 H27771 Z25821 R40184 R51749 D25216 H17108 U39360 M60706 H56686 R89823 H11125 T61599 X74295 T94350 R80427 X90858 K03474 H81864 X69141 X03068 L07648 Z50753 T74896 H24401 H46994 M86934 R75843 T79152 R39010 X15880 X15882 R87126 H43663 U27699 X04500 T53396 R73660 R85464 T65003 T49703 H87465 H70609 X83535 H05966 H02630 R49974 X53743 H41129 H80975 X12369 T99498 M94250 T69425 M85289 X05610 R73052 L19956 M29273 Z23115 R37276 H43908 H87366 M14200 R42265 T48102 T55248 U26401 X86779 H85596 U30827 X79683 Z14978 D12765 D25217 X63187 R07007 L08187 R24425 L09604 T51499 J03544 D13639 X82456 Z18538 Z23115 T52342 M24398 U20982 T53694 M26383 R99907 T49941 Control
T-21 T-30 T-27 T-18 T-14
473 5
J02763 T52342 T57780 T57780 T51574 T59954 R22197 U14973 H80240 T63508 T96832 Control T63258 Control Control Control X63432 M27190 Control Control Control T51558 T89730 T61661 X67325 M26481 H86060 H87344 M28650 T64878 T61446 T95318 K01144 M13560 M27635 L16510 X57346 X02152 R44884 T63133 M27539 T51250 H79575 T62864 M76378 R70030 R80612 X16356 X02761 D13138 H71150 T48014 T98555 D13665 D28137 R36977 K03460 R54422 X02875 H73758 R72164 U20158 X69878 U04343 H22939 X83412 X59871 H49587 L08069 Z25521 T40454 U10117 U10117 R44363 T90280 T79616 M80815 T79595 M23254 D78152 X72018 M83751 M88279 H04802 H03461 R16255 H85835 M31627 H26101 R43914 Z19002 T59354 R80703 R88740 T54670 T71049 H49652 T81492 T70331 L35249 H24030 T89422 U02493 L36818 M87503 X61123 X73358 R43309 R53036 X84707 R83354 T72582 M90684 H65182 M23419 U02493 X12876 X06614 X06614 H59599 U11292 R55778 J00277 R70535 H19272 M80461 H66786 X71490 U30498 L20688 X16663 M22349 M35878 T54767 T85165 X76648 R49416 Y00062 X01410 U37690 U15212 T83644 M27826 R49719 H06877 H13281 T77446 X93499 J02906 M73481 T86444 T99303 T89649 M28827 T61333 M90516 L13738 J02645 R34876 L03840 R70008 L47162 R56401 H11374 L11369 H65223 H85361 X90529 T40849 H28373 H45299 X67699 R00544 R83285 Z30644 R46362 H38838 T64012 U22431 Y00661 R36644 U19261 R22953 R39599 H23005 M77698 T89175 M19159 T52905 L23823 T62635 M95549 H42927 H42127 H28050 H45807 R87747 L40904 R16665 X55005 X81372 T58731 L20469 M81695 M25809 X59511 U20141 M18930 R45942 M31776 T47601 H73714 H24310 H24310 H56470 M34344 T61941 L06111 R89067 L49218 U31248 U26648 H51524 X54941 M22050 R60168 T47719 R16156 R67999 D00760 H65425 Z22936 M19156 U37673 T41207 U31248 T49204 D16227 H28704 X89430 H08156 R51644 R08829 M93009 H09719 H92195 X13482 X63469 R56630 M85085 J04162 D43947 H20856 M67454 X07290 R46528 X52008 R42095 X57110 R20666 X57830 M81651 T40578 M25108 T49647 R49459 H41147 H89481 H63361 X58401 U12140 M55422 U25435 T47778 Z33642 R05291 R98189 J00146 T93317 H02611 L40380 R06749 T51139 H15662 H77510 M68520 D00860 H11940 R60591 J00073 U11037 M35531 M87434 X73902 T47025 M55683 H73943 R67275 R44301 H78386 T53549 T50797 X60708 H29546 H90764 T84481 H16991 K03192 K03192 M64673 U10886 K02268 X57019 U03090 T67433 J04102 T41204 R51502 U12387 X54101 M29277 D38551 M13450 U37690 J05032 R99935 T64885 T56350 R75893 M59371 X80507 M83221 H20543 U09367 R71401 R38736 H72965 H87135 H23098 D13634 M15841 M81601 M96326 U05012 R41866 R43976 R71251 R71251 R35665 M28129 M96839 U37673 R56892 R60195 R78927 U30825 T89115 T83673 T50077 U24166 M59040 T54364 T96873 R81330 L10413 U29607 T56475 X78817 R85479 H11095 X14767 R15876 Z11584 R53941 Z17227 R77794 L26494 D13315 R20804 T62568 M95678 R39681 U08198 J05158 M30474 H27202 R32511 R54467 R40184 R51749 D25216 H17108 U39360 M60706 H39654 H56686 R89823 H11125 T61599 R60883 R80427 K03474 K03474 X69141 X03068 X17042 L07648 Z50753 X52228 H24401 H46994 M86934 X02492 R75843 T79152 Y00345 X87838 R87126 H43663 H17646 R08183 R84411 U07664 U27699 X04500 X64364 R73660 R85464 T65003 H87465 H70609 X83535 H05966 H02630 X53743 T69425 M85289 T59406 H48027 T49732 M84739 M29273 Z23115 R37276 H87366 R21547 R42265 U26401 X79683 Z14978 D12765 X53461 D25217 R07007 L08187 R24425 L09604 T51499 J03544 D13639 X82456 Z18538 R64115 H28452 Z23115 T52342 M24398 D13315 T63591 M26383 R99907 R28373 Control
T-21 T-36 T40 T-15 T-13
471 5
J02763 T72863 T72175 T57780 T57780 T55131 T51574 H09263 R02593 R86975 T58861 U14971 U14973 H80240 H80240 H86060 T63508 U37012 T96832 T51023 H22688 M14200 T47144 Control T63258 T48041 Control Control Control H88360 T71025 M19045 X63432 Control Control Control T51558 T89730 X67325 T54303 M26481 H86060 H87344 K01144 M13560 M27635 V00522 H66976 H40560 M26252 M22382 H88360 T56674 R44884 T63133 M94345 T63370 T93589 T51250 H79575 M86553 L33930 J03040 R70030 M27749 D13138 H71150 T55117 R62549 T98555 T51261 D28137 R36977 R54422 H62466 J03210 M34175 U20158 U04343 H22939 H51196 X59871 T73092 L08069 X66839 T86473 Z25521 X54942 T40454 U10117 U10117 T79616 J04026 M80815 T79595 M23254 D78152 H77348 X72018 M83751 T51858 T70062 M88279 U07695 U07695 M74491 T47562 H04802 H03461 R16255 H85835 T40507 H26101 R43914 Z19002 T59354 T71049 T81492 T70331 X62055 L35249 T89422 R42070 X84707 R83354 R01755 M34192 T72582 T72403 M23419 U02493 X12876 H59599 U11292 R55778 J00277 H19272 X71490 U30498 X86809 M10065 M35878 T78323 R54854 M23419 T85165 R52081 X68688 D31716 U37690 T62191 M22538 T83644 T77446 X93499 J02906 M73481 T71207 X56253 M24470 R38513 T86444 T80178 T83361 T99303 M28827 U23852 M32315 L03840 L47162 H63354 T84049 H11374 L11369 H65223 R46069 J03239 H85361 H08749 L14848 D11466 X90529 X74262 H28373 R83285 R80779 T65380 X61587 T95046 L11373 D17532 H38838 T64012 R56399 X82166 Y00661 R22953 X61118 T77537 M81933 H23005 M77698 M97676 M85038 U28389 U18422 T89175 M64231 M86868 M19159 T52905 T62635 M95549 H42927 T52806 M65209 T58731 L20469 M81695 M25809 U20141 M18930 L13689 R45942 M31776 T47601 H73714 H24310 H24310 X74819 H56470 L06111 R89067 L49218 U31248 D17390 H04654 H51524 X54941 M22050 R60168 D90086 T51493 R16156 R67999 D00760 H65425 M19156 U37673 H65019 T41207 T90851 T49204 D16227 H87193 H05814 H28704 H09719 H92195 X13482 X63469 R56630 J04162 D43947 H20856 U36621 H62531 X07290 M69181 R23907 M25108 M20543 R35903 X79888 R49459 H47628 H41147 H89481 H63361 X58401 U12140 T47778 Z33642 H06245 R38758 U12134 M81840 X17097 X67235 J00146 T93317 X15943 X83299 U33429 H02611 L40380 H18451 T51139 H15662 D00860 H11940 R60591 J00073 M35531 U30872 X73902 T47025 L34657 M28697 H78386 T53549 X60708 T91121 R53455 J03600 R72104 H90764 T84481 H16991 R44740 K03192 K03192 M64673 K02268 U03090 T47383 T67433 J04102 T41204 X63629 X54101 H55916 D38551 T58645 U37690 D00596 H42884 J05032 R42798 T64885 T56350 X80507 M37721 D14665 X02874 H20543 X02228 R38736 H20503 R32804 L12350 H87135 H23098 R50505 M81601 R71585 X56597 U05012 R41866 R43976 R45529 M28129 M96839 U37673 R98410 R56892 M24069 R60195 R78927 U30825 T89115 T83673 L25616 U29656 X79198 M59040 T54364 T50508 U10324 T96873 T50321 R81330 T56475 X79353 X78817 R85479 R15876 Z17227 H26419 H11719 L26494 T54276 R20804 T62568 M95678 R39681 U08198 H27202 Z25821 R80855 D25216 H17108 M60706 X75208 T94350 K03474 K03474 H81864 X69141 R62945 X53799 L07648 H17969 M26683 T74896 H46994 M86934 X02492 R75843 T79152 R39010 Y00345 H17646 R08183 U07664 U27699 R73660 H20426 T51529 T51613 R85464 T65003 T49703 H87465 H70609 R49974 H80975 M94250 T93284 R73052 L19956 T59406 H48027 M84739 M29273 R37276 M14200 U14971 R42265 T48102 D00761 T55248 U26401 X86779 H85596 X79683 R28281 H50623 R07007 T51499 X82456 M24398 D13315 H82746 T63591 U20982 M26383 R99907 Control J00231 M87789
T11 T1 T32 T-23 T6
467 5
H55933 J02763 T72863 T65938 T72175 T57780 T57780 T55131 T51574 T59954 R22197 H79852 R86975 U14971 U14973 H80240 H80240 H86060 T63508 T96832 T51023 H22688 T47144 Control T48041 Control Control Control T61602 X63432 T51558 H77302 T53396 T54303 M26481 H86060 H87344 M28650 T95318 K01144 M13560 M27635 V00522 X00700 L16510 H88360 T56674 X57346 X02152 R44884 M27539 T63370 D21261 T51250 H79575 L33930 T62864 T54650 R65697 R80612 M27749 L08044 T51288 D13138 H71150 T55117 Z46389 R62549 T98555 R36977 U21128 H62466 J03210 H73758 R72164 X69878 U04343 H22939 X83412 X59871 H49587 L08069 U26312 Z25521 X54942 T40454 U10117 U10117 R44363 T90280 T79616 J04026 M23254 D78152 M83751 T51858 T70062 M88279 U07695 U07695 T47562 H04802 M22632 R16255 M31627 H26101 R88740 T54670 T71049 H49652 T81492 T70331 X62055 H24030 T89422 M87503 X61123 X73358 R53036 M34192 M90684 J04182 R42244 H65182 H59599 U11292 R55778 J00277 R70535 H19272 M80461 H66786 X71490 U30498 L20688 X86809 Y00097 M10065 T62067 X16663 M14539 T54767 T78323 R54854 T85165 X76648 Y00062 X01410 X68688 U14394 T83644 M28373 H06877 H13281 M57298 T77446 X93499 J02906 M73481 T71207 X56253 M24470 R38513 T99303 T89649 M28827 M84349 X12496 M90516 U23852 M32315 L24038 J02645 T84049 R56401 H11374 L11369 H65223 H85361 X90529 T40849 T55840 X74262 H04311 U28686 M55543 H45299 X67699 H42477 R48936 D13243 R00544 R83285 Z30644 T65380 X61587 X61587 L11373 D17532 U17899 D13630 R56399 U22431 X82166 Y00661 R36644 U19261 R39599 M81933 H23005 M77698 M97676 M85038 U18422 M28219 T52905 L23823 H42927 T52806 M14676 M65209 H42127 X55005 X81372 T58731 L20469 M81695 M18930 L13689 R45942 M31776 H73714 H24310 X74819 H56470 T61941 Z11502 D17390 U26648 X54941 M22050 R60168 T47719 R67999 D00760 H65425 M32313 M19156 X66365 X89430 H08156 R51644 R46740 H74178 M93009 H92195 X13482 H71627 M85085 J04162 U36621 H62531 M67454 X07290 R43936 M69181 R20666 D14695 M81651 X79888 U05040 H47628 X04011 Z33642 H06245 R38758 U12134 R00254 M81840 X17097 X67235 J00146 T93317 X83299 H02611 L40380 H18451 T51139 H77510 R78950 H11940 R60591 J00073 X79981 M87434 X73902 T47025 M55683 M28697 R67275 H78386 T53549 T50797 X60708 H29546 R53455 X07767 H40108 T84481 M60335 X57019 U03090 H81558 J04102 X63629 H55916 D38551 M13450 X53586 D00596 H42884 J05032 R42798 T64885 R75893 R70479 X80507 M37721 D14665 H20543 U09367 R71401 R38736 H72965 H20503 H87135 R50505 D43950 M81601 M64098 D31767 U20428 M96326 U05012 R41866 R43976 R71251 R71251 R35665 M96839 R98410 R56892 M22490 M24069 R60195 R78927 T83673 X79198 M59040 T54364 T96873 T50321 R81330 L10413 R27813 U29607 H11095 X78706 X14767 Z11584 Z17227 R77794 H26419 H11719 L26494 M32800 D13315 T54276 T62568 U08198 J05158 L20492 M30474 R32511 R40184 R51749 H17108 U39360 H39654 X75208 H11125 R60883 R80427 K03474 K03474 H81864 X69141 H26965 X03068 X17042 L07648 Z50753 T74896 X52228 H24401 M86934 R75843 T79152 Y00345 X87838 H17646 R08183 R84411 U07664 U27699 X64364 T60318 T51529 T51613 R85464 X51521 H87465 H70609 X83535 H05966 H02630 H65355 X53743 M94250 T69425 M85289 T93284 R73052 H48027 T49732 M84739 R37276 R21547 U14971 R42265 D00761 T55248 U26401 H85596 D12765 X63187 R28281 L08187 H17434 L09604 T51499 J03544 D13639 X82456 Z18538 R64115 M24398 R42570 D13315 H82746 U20982 T53694 T62633 M26383 R99907 J00231 M87789
T7 T-22 T28 T-36 T-8
467 5
H55933 J02763 T72863 R02593 T65938 T72175 T57780 T57780 H79852 R02593 R86975 U14971 U14973 H80240 H80240 H86060 T63508 T96832 T51023 H22688 M14200 T48041 H88360 T61602 M27190 H77302 T53396 X67325 T54303 M26481 H86060 K01144 M13560 M27635 V00522 X00700 L16510 H66976 H40560 M22382 H88360 T93589 T51250 H79575 L33930 T54650 J03040 M27749 X16356 D13138 H71150 T55117 Z46389 R62549 M62831 R36977 U21128 X06700 H62466 H02540 J03210 X02875 H73758 X93510 H22939 X83412 X59871 H49587 R49855 T73092 L08069 T86473 Z25521 X54942 T40454 U10117 U10117 R44363 T79616 J04026 D78152 X72018 M83751 T51858 T70062 M88279 M74491 T47562 H04802 M22632 H03461 H85835 M31627 T40507 H26101 R43914 R88740 H49652 T70331 T89422 M87503 X84707 R01755 M34192 T72582 R55778 J00277 H19272 X71490 U30498 L20688 X86809 Y00097 M10065 X16663 M14539 M22349 T78323 R54854 R52081 R49416 Y00062 L20859 X68688 U14394 R60877 D31716 U37690 M22538 T83644 M28373 R49719 H13281 M57298 T77446 X93499 J02906 M73481 T71207 X56253 M24470 R38513 R38513 T86444 T83361 T99303 M28827 M84349 X12496 M92287 U23852 L13738 M32315 H63354 T84049 H11374 L11369 H65223 J03239 H85361 L14848 D11466 X90529 T40849 X74262 H04311 H28373 M55543 R48936 R00544 R83285 T65380 T78104 X61587 R48303 T67406 L11373 H38838 T64012 R40717 R56399 H80114 X82166 U19261 R22953 H23005 M97676 M85038 U28389 U18422 T62635 M14676 M65209 H42127 H28050 H45807 R87747 L40904 X55005 X81372 T58731 L20469 U20141 M18930 L13689 R45942 H73714 H24310 H56470 M34344 T61941 Z11502 D17390 U26648 H04654 H51524 X54941 M22050 R60168 D90086 R67999 D00760 H65425 Z22936 M19156 H65019 T49204 D16227 H87193 H49870 X66365 X89430 H08156 R46740 X13482 R56630 H71627 M85085 J04162 U36621 M91463 M67454 X07290 M69181 L41067 X57830 M81651 R23907 M20543 R49459 X58401 T47778 Z33642 R38758 U12134 R00254 M81840 X17097 X67235 J00146 T93317 X70070 X83299 H02611 L40380 H18451 H77510 M84721 R78950 H11940 R60591 J00073 M35531 X79981 M87434 T47025 M28697 R67275 U19969 H78386 X60708 T91121 H29546 R53455 R72104 X07767 H90764 T84481 H16991 L25851 R44740 M59819 U10886 M60335 K02268 U03090 T47383 R51502 U12387 X54101 M29277 H55916 D38551 H42884 J05032 R42798 R99935 T64885 D15049 R75893 R70479 X80507 M37721 D14665 X02874 H20543 H10925 U09367 R38736 H20503 T95291 R32804 L12350 H87135 H23098 R50505 D13634 M81601 R71585 X56597 D31767 M96839 M33210 R98410 R56892 M24069 R60195 R78927 T83673 L25616 T50077 X79198 M59040 T54364 T50508 U10324 T96873 R56443 R81330 M61199 R27813 U29607 T56475 X68148 X79353 X78817 R85479 X14767 Z11584 R53941 Z17227 R77794 H26419 H11719 L26494 M32800 R20804 T62568 M95678 R39681 U08198 J05158 L20492 M30474 H27202 H27771 Z25821 R80855 D25216 H17108 M60706 H39654 H56686 X75208 R89823 M64110 T94350 R80427 X90858 K03474 K03474 H81864 M31516 M31516 R62945 H26965 X03068 M69043 X53799 L07648 Z50753 M26683 T74896 H24401 H46994 M86934 R75843 T79152 Y00345 X87838 X15880 X15882 M83667 H43663 H17646 R08183 U07664 U27699 T53396 X64364 T60318 H20426 T51613 R85464 T65003 R59097 R49974 R46753 X12369 T99498 M94250 T69425 M92843 M85289 X05610 T93284 R73052 L19956 T59406 M29273 H87366 T70595 M14200 R42265 T48102 D00761 T55248 U26401 H85596 U30827 X79683 D12765 X53461 D25217 R28281 T51499 X82456 H28452 M24398 H82746 R49974 U20982 T53694 T62633 R99907 J00231 M87789
T7 T-35 T-23 T-8 T5
467 5
R02593 T57780 T51574 R22197 H09263 R02593 T58861 U14971 H80240 H80240 T63508 T96832 T51023 H22688 M14200 T63258 T48041 H88360 T71025 M19045 X63432 M27190 Control Control Control X67325 T54303 M26481 K01144 M13560 H66976 H40560 M22382 H88360 T56674 T93589 T51250 M86553 L33930 T54650 R80612 H77597 T51288 D13138 H71150 T55117 R62549 T98555 D28137 R36977 K03460 R54422 H62466 X02875 X93510 U20158 X69878 U04343 H22939 H51196 X83412 X59871 T73092 L08069 T86473 U26312 Z25521 X54942 T40454 U10117 U10117 T90280 T79616 J04026 M80815 T79595 M23254 D78152 H77348 X72018 T51858 T70062 M88279 M74491 T47562 H04802 M22632 H03461 R16255 T40507 H26101 R43914 R37480 T59354 T81492 T89422 U02493 L36818 M87503 R42070 R53036 X84707 R83354 R01755 M34192 T72582 R42244 H65182 M23419 U02493 X12876 H59599 U11292 R55778 J00277 H19272 X71490 T62067 X16663 T50500 T85165 R52081 U21090 X68688 D31716 U37690 T62191 M22538 T83644 M27826 R49719 T77446 X93499 J02906 M73481 M24470 R38513 R38513 H09149 T86444 T80178 T83361 T99303 M28827 T90350 L13738 M32315 T84049 R56401 H11374 L11369 H65223 J03239 H85361 H08749 L14848 D11466 X90529 T40849 X74262 H04311 H28373 H45299 D13243 X64037 R83285 R80779 Z30644 T65380 M67466 T51539 T67406 R46362 H38838 T64012 R40717 H80114 X82166 Y00661 R36644 U19261 R22953 R39599 X61118 M81933 H23005 M77698 M97676 M85038 U18422 M28219 M64231 M86868 T62635 M65209 H45807 R87747 X81372 T58731 M81695 X59511 U20141 L13689 R45942 M31776 T47601 H73714 H24310 H24310 X74819 H56470 M34344 T61941 R89067 L49218 U31248 Z11502 D17390 U26648 H04654 H51524 X54941 R60168 D90086 T47719 R16156 R67999 D00760 H65425 X62048 M32313 Z22936 U37673 T41207 T90851 H87157 D16227 H49870 H05814 H28704 X89430 R51644 H09719 H92195 X13482 D17400 X63469 M85085 U36621 H62531 M67454 X07290 R42095 M81651 T40578 M25108 M20543 X79888 U05040 R49459 H47628 H41147 H89481 H63361 X58401 U12140 T47778 Z33642 U12134 R98189 M81840 X17097 X67235 J00146 X70070 X15943 U33429 L40380 H69695 H18451 T51139 H15662 H77510 D00860 M84721 H11940 R60591 U11037 M35531 T47025 M55683 H73943 U19969 H78386 T53549 X60708 T91121 J03600 H40108 H90764 T84481 H16991 L25851 R44740 K03192 K03192 M64673 U10886 M60335 K02268 X57019 T47383 X54101 M29277 H55916 D38551 T58645 U37690 X53586 D00596 H42884 J05032 R42798 R75893 X80507 M37721 M83221 D14665 X02874 U09367 X02228 R71401 R38736 H72965 H20503 H87135 H23098 R50505 D13634 D43950 M15841 R71585 X56597 U20428 M96326 U05012 R41866 R43976 R71251 R71251 R45529 M28129 M96839 U37673 R98410 R56892 M24069 R60195 R78927 U30825 T89115 T83673 L25616 U29656 U24166 X79198 M59040 T65740 T54364 T50508 U10324 T96873 R56443 R81330 M61199 L10413 T56475 X79353 X78817 R85479 H11095 X14767 R15876 R53941 Z17227 L26494 M32800 T54276 R20804 T62568 M95678 R39681 U08198 H27202 R32511 H27771 Z25821 R40184 D25216 M60706 H39654 H56686 X75208 T94350 R80427 X90858 K03474 K03474 H81864 X69141 R62945 X53799 L07648 T74896 H24401 M86934 X02492 R75843 T79152 Y00345 H17646 R08183 R84411 U07664 U27699 X04500 H20426 T51613 R85464 T65003 T49703 H87465 H70609 R59097 R49974 X53743 R46753 T93284 L19956 T59406 M29273 R37276 R06716 R21547 M14200 U14971 D00761 T55248 H85596 Z48950 X79683 R28281 R07007 R24425 T51499 X82456 Z18538 R64115 Z23115 M24398 D13315 T63591 U20982 R99907 Control J00231 M87789
T-35 T1 T-30 T-19 T6
462 5
J02763 T72863 T52342 T72175 T57780 T57780 T51574 T59954 R02593 U14973 H86060 T63508 U37012 T51023 M14200 X63432 M27190 T89730 T61661 T54303 M26481 H86060 H87344 M28650 K01144 M13560 M22382 X02152 T63133 M27539 D21261 T93589 T51250 H79575 T54650 R65697 M76378 R70030 L08044 H77597 X16356 T51288 D13138 H71150 T55117 T48014 Z46389 R62549 T98555 D13665 M62831 R36977 Y00711 K03460 H62466 H02540 X02875 H73758 R72164 U20158 X69878 U04343 X83412 L08069 T86473 Z25521 X54942 U10117 U10117 R44363 T90280 T79616 M23254 D78152 X72018 M83751 M88279 U07695 U07695 M22632 H03461 H85835 M31627 T40507 H26101 R43914 T71049 T81492 T70331 L35249 H24030 T89422 M87503 R42070 X61123 X73358 R53036 X84707 R01755 M34192 M90684 R42244 H59599 M80461 H66786 X71490 U30498 L20688 X86809 Y00097 M10065 X16663 M22349 T54767 T78323 R54854 T85165 X76648 R52081 Y00062 X01410 X68688 U14394 R60877 X52541 U37690 M22538 T83644 M28373 R49719 H13281 M57298 T77446 X93499 J02906 M73481 T71207 X56253 M24470 T86444 T99303 T89649 M28827 M90516 L13738 M32315 J02645 R34876 L03840 L47162 H63354 R56401 H11374 H65223 H85361 H08749 D11466 X90529 T40849 T55840 X74262 H04311 T92736 H28373 M55543 X67699 H42477 R00544 R83285 Z30644 T78104 X61587 M67466 T51539 U31525 U25138 T67406 H38838 T64012 U17899 R40717 D13630 R56399 H80114 H21042 U22431 Y00661 R36644 U19261 R22953 R39599 H23005 M77698 M64231 M86868 T62635 T52806 M14676 M65209 H42127 H28050 L40904 X55005 X81372 T58731 L20469 M81695 M18930 L13689 M31776 H73714 H24310 H24310 X74819 H56470 M34344 Z11502 D17390 H04654 H51524 X54941 R60168 T47719 R67999 D00760 H65425 X62048 M32313 Z22936 M19156 H65019 H87157 H28704 X89430 R51644 M93009 H09719 H92195 X13482 D17400 X63469 R56630 H71627 R71651 M85085 J04162 D43947 U36621 H62531 X07290 R46528 R43936 R42095 R20666 T40578 M25108 M20543 R49459 Z33642 R98189 M81840 X67235 J00146 T93317 X70070 X83299 H02611 R06749 T48692 H18451 T51139 H15662 H77510 D00860 M84721 H11940 R60591 U30872 M87434 X73902 T47025 H73943 U14391 H72850 H05695 T53549 U05291 T91121 R53455 X07767 H16991 L25851 R44740 M59819 K02268 U03090 J04102 T41204 R51502 U12387 D38551 U37690 X53586 D00596 H42884 J05032 R99935 T64885 D15049 R75893 R70479 M59371 X80507 M83221 D14665 H20543 H10925 R71401 R38736 H72965 H20503 R32804 H87135 H23098 R50505 D13634 M15841 M81601 R71585 X56597 D31767 X81817 U20428 M96326 U05012 R43976 R71251 R71251 R45529 R35665 M28129 M33210 R98410 M24069 T83673 R50736 U24166 X79198 M59040 T54364 T50508 U10324 T96873 R56443 M61199 X63071 L10413 R27813 R37114 X79353 X78817 R85479 H11095 X78706 X14767 Z11584 R53941 Z17227 L26494 M32800 D13315 T54276 R20804 R39681 U08198 L20492 M30474 H27202 Z25821 R80855 R40184 R51749 U39360 M60706 H39654 H56686 H11125 T61599 X70040 R60883 H06524 X86693 X90858 K03474 K03474 H81864 X69141 M31516 M31516 R62945 H26965 X17042 M69043 X53799 L07648 Z50753 M26683 T74896 X52228 H24401 M86934 X02492 X15880 X15882 H43663 H17646 R08183 U07664 X64364 T60318 H20426 T65003 X57348 X51521 T49703 H87465 H70609 H65355 X12369 M94250 R73052 L19956 T59406 T49732 M84739 M29273 Z23115 R37276 H43908 H87366 R21547 R42265 T48102 U26401 U30827 X79683 R28281 H50623 L09604 T51499 Z18538 Z23115 T52342 M24398 D13315 T62633 M26383 R99907 R28373 T49941 J00231 M87789

===================================================================================
SAMBA

0	1	R67987
0	1	H28050
0	1	U09646
0	1	H18490
0	1	H14372
0	1	M67454
0	1	U19252
0	1	M20543
0	1	X85750
0	1	R35885
0	1	H82741
0	1	Z33642
0	1	X73882
0	1	R78595
0	1	R77220
0	1	H11460
0	1	R71875
0	1	M84721
0	1	R44301
0	1	H05695
0	1	L27841
0	0	T-2
0	0	T7
0	0	T8
0	0	T36
0	0	T4
0	0	T-5
0	0	T-21
0	0	T-4
0	0	T-31
0	0	T3
0	0	T-28
0	0	T9
0	0	T12
0	0	T-9
1	1	R49719
1	1	R67987
1	1	U31383
1	1	U25138
1	1	R40717
1	1	U21914
1	1	U18062
1	1	R09468
1	1	X54941
1	1	X62048
1	1	H39830
1	1	D26067
1	1	D26018
1	1	J04162
1	1	H20856
1	1	M67454
1	1	X07290
1	1	U15782
1	1	X52008
1	1	X59131
1	1	R44057
1	1	D14689
1	1	R44112
1	1	R23907
1	1	R35903
1	1	X79888
1	1	M63239
1	1	X85750
1	1	R35885
1	1	H78346
1	1	H62177
1	1	M55422
1	1	H82741
1	1	U25435
1	1	Z33642
1	1	X73882
1	1	R77220
1	1	L07032
1	1	R76825
1	1	R22816
1	1	R06749
1	1	R41765
1	1	X80692
1	1	H72850
1	1	T50797
1	1	U05291
1	1	R53455
1	1	J03600
1	1	X54232
1	1	M59819
1	1	M60335
1	1	R51502
1	1	L12350
1	0	T-37
1	0	T7
1	0	T8
1	0	T36
1	0	T4
1	0	T-5
1	0	T-22
1	0	T-4
1	0	T32
1	0	T-31
1	0	T-11
1	0	T-38
1	0	T-6
2	1	Y00062
2	1	L13738
2	1	R67987
2	1	D13630
2	1	U21914
2	1	H80114
2	1	D21094
2	1	R99200
2	1	H28050
2	1	L40392
2	1	R09468
2	1	H05893
2	1	X62048
2	1	X16504
2	1	D26018
2	1	H18490
2	1	H14372
2	1	H20856
2	1	M67454
2	1	X07290
2	1	H14341
2	1	U15782
2	1	X59131
2	1	U14577
2	1	U19252
2	1	R80779
2	1	D14689
2	1	R44112
2	1	R23907
2	1	M20543
2	1	X79888
2	1	U05040
2	1	U22897
2	1	X85750
2	1	R35885
2	1	H82741
2	1	X73882
2	1	R77210
2	1	R76825
2	1	R22816
2	1	M81840
2	1	R06749
2	1	M84721
2	1	L13385
2	1	R41765
2	1	H41528
2	1	X80692
2	1	H72850
2	1	R44301
2	1	U19969
2	1	H05695
2	1	T50797
2	1	R53455
2	1	H16991
2	1	M59819
2	1	U10886
2	1	R51502
2	1	R75893
2	1	M59371
2	1	M33210
2	1	M31994
2	1	M31516
2	0	T-37
2	0	T7
2	0	T36
2	0	T-5
2	0	T-4
2	0	T-31
2	0	T12
3	1	H66786
3	1	M28373
3	1	H06877
3	1	T89649
3	1	R89377
3	1	T63539
3	1	L20469
3	1	M25809
3	1	X83301
3	1	M81651
3	1	T40578
3	1	M25108
3	1	T49647
3	1	M20543
3	1	R35903
3	1	X79888
3	1	U05040
3	1	R49459
3	1	H62177
3	1	H16096
3	1	H82741
3	1	U25435
3	1	T47778
3	1	R78595
3	1	R77220
3	1	H15552
3	1	R77210
3	1	L07032
3	1	H29054
3	1	H06245
3	1	X56411
3	1	T60860
3	1	R98189
3	1	M83664
3	1	T93885
3	1	M81840
3	1	X17097
3	1	X67235
3	1	J00073
3	1	U26710
3	1	X77130
3	1	H24956
3	1	U11037
3	1	M35531
3	1	X73902
3	1	H69834
3	1	M55683
3	1	T91121
3	1	R71092
3	1	U10886
3	1	R54097
3	1	R41866
3	1	H64526
3	0	T2
3	0	T-21
3	0	T-1
3	0	T-35
3	0	T1
3	0	T27
3	0	T35
3	0	T29
3	0	T-33
3	0	T32
3	0	T28
3	0	T-36
3	0	T40
3	0	T33
3	0	T-7
3	0	T-24
3	0	T-8
4	1	T90350
4	1	T56244
4	1	M81637
4	1	T55871
4	1	R90908
4	1	D21094
4	1	T52806
4	1	L26050
4	1	M19156
4	1	D37931
4	1	H20819
4	1	D59253
4	1	H92195
4	1	X13482
4	1	H18490
4	1	U02082
4	1	H20856
4	1	M67454
4	1	D90041
4	1	X07290
4	1	H40891
4	1	D26069
4	1	U25165
4	1	L38951
4	1	R80779
4	1	R23907
4	1	R45442
4	1	M20543
4	1	R35903
4	1	U05040
4	1	U22897
4	1	R88749
4	1	M55422
4	1	H16096
4	1	Z33642
4	1	X73882
4	1	R78595
4	1	R77210
4	1	U12134
4	1	X56411
4	1	T60860
4	1	R77780
4	1	M80359
4	1	M81840
4	1	X17097
4	1	T93317
4	1	H02611
4	1	T78624
4	1	L13385
4	1	M34668
4	1	T50797
4	1	T91121
4	1	R53455
4	1	J03600
4	1	U10886
4	1	M60335
4	1	J04102
4	1	T41204
4	1	D00596
4	1	T83368
4	1	M15841
4	1	T57468
4	1	M38690
4	1	M31516
4	0	T36
4	0	T-23
4	0	T-3
4	0	T6
4	0	T5
4	0	T10
4	0	T9
4	0	T-9
5	1	M28373
5	1	D17532
5	1	M25809
5	1	R20666
5	1	X07948
5	1	U25165
5	1	L00354
5	1	X57830
5	1	M81651
5	1	T40578
5	1	M25108
5	1	T49647
5	1	M20543
5	1	R35903
5	1	X79888
5	1	U05040
5	1	R49459
5	1	H47628
5	1	R42765
5	1	H41147
5	1	H29895
5	1	H01418
5	1	R88749
5	1	X69115
5	1	M14603
5	1	M76558
5	1	U12140
5	1	M55422
5	1	H16096
5	1	H82741
5	1	U25435
5	1	T47778
5	1	Z33642
5	1	R78595
5	1	R77220
5	1	H15552
5	1	R77210
5	1	L07032
5	1	H11460
5	1	H29054
5	1	H06245
5	1	X51435
5	1	R99916
5	1	R38758
5	1	R55828
5	1	X56411
5	1	T60860
5	1	T89666
5	1	R77780
5	1	R71875
5	1	R06601
5	1	R05291
5	1	R98189
5	1	R50482
5	1	M81840
5	1	X17097
5	1	X70070
5	1	X83299
5	1	U33429
5	1	H02611
5	1	L40380
5	1	D38537
5	1	U26710
5	1	R78142
5	1	X77130
5	1	H24956
5	1	U11037
5	1	X73902
5	1	R33481
5	1	X57974
5	1	T91121
5	1	R71092
5	1	H40699
5	1	H29546
5	1	R53455
5	1	M82919
5	1	K03192
5	1	U10886
5	0	T-10
5	0	T-21
5	0	T-25
5	0	T-1
5	0	T1
5	0	T27
5	0	T35
5	0	T39
5	0	T-30
5	0	T28
5	0	T-36
5	0	T-17
5	0	T-34
5	0	T-8
5	0	T3
6	1	H66786
6	1	H06877
6	1	U02020
6	1	U22431
6	1	L20469
6	1	H18490
6	1	U10868
6	1	U19252
6	1	X76057
6	1	R80779
6	1	M25108
6	1	T49647
6	1	M20543
6	1	R35903
6	1	R49459
6	1	H47628
6	1	U22897
6	1	X04011
6	1	R42765
6	1	U33849
6	1	X85750
6	1	R35885
6	1	M14603
6	1	H55759
6	1	H16096
6	1	T47778
6	1	R78595
6	1	R77220
6	1	L07032
6	1	H29054
6	1	H06245
6	1	R71875
6	1	M83664
6	1	M81840
6	1	X17097
6	1	X83299
6	1	U33429
6	1	H02611
6	1	H15662
6	1	M84721
6	1	J00073
6	1	U26710
6	1	X77130
6	1	H24956
6	1	U11037
6	1	X73902
6	1	M55683
6	1	L27476
6	1	R71092
6	1	R53455
6	1	M59819
6	1	U05875
6	1	R70479
6	1	H20503
6	1	L40027
6	1	R41866
6	1	R71251
6	1	T98274
6	1	X17042
6	0	T-21
6	0	T-1
6	0	T-40
6	0	T1
6	0	T27
6	0	T40
6	0	T33
6	0	T-7
7	1	D31716
7	1	R39209
7	1	D29808
7	1	T47213
7	1	R43766
7	1	U31248
7	1	M22050
7	1	H65425
7	1	H64807
7	1	R67072
7	1	J04162
7	1	U36621
7	1	H62531
7	1	T67077
7	1	L04953
7	1	L41067
7	1	T40578
7	1	R23907
7	1	M25108
7	1	T49647
7	1	M20543
7	1	R35903
7	1	H47628
7	1	U22897
7	1	H29895
7	1	M63239
7	1	M14603
7	1	R39540
7	1	H89481
7	1	H55759
7	1	H63361
7	1	X58401
7	1	R56207
7	1	M76558
7	1	H78346
7	1	L34059
7	1	H64576
7	1	U12140
7	1	H62177
7	1	M55422
7	1	H16096
7	1	H82741
7	1	U25435
7	1	Z33642
7	1	X73882
7	1	R78595
7	1	R77210
7	1	L07032
7	1	H11460
7	1	H29054
7	1	T57079
7	1	T89666
7	1	R77780
7	1	R71875
7	1	R06601
7	1	R05291
7	1	R98189
7	1	R50482
7	1	H74265
7	1	R09138
7	1	R28608
7	1	X67235
7	1	X15943
7	1	U33429
7	1	R06749
7	1	T48692
7	1	H69695
7	1	H70635
7	1	H81802
7	1	T51139
7	1	H15662
7	1	X80230
7	1	M84721
7	1	R59202
7	1	Z18948
7	1	M28697
7	1	R44301
7	1	U19969
7	1	H78386
7	1	U05291
7	1	R53455
7	1	J03600
7	1	M82919
7	1	U10886
7	1	T67433
7	1	M29277
7	0	T-25
7	0	T-35
7	0	T11
7	0	T-27
7	0	T-18
7	0	T-17
7	0	T-15
7	0	T-14
7	0	T-16
7	0	T3
7	0	T-28
8	1	X02761
8	1	H66786
8	1	M22760
8	1	L25081
8	1	R08021
8	1	H06877
8	1	T89649
8	1	R22953
8	1	X61118
8	1	R89377
8	1	T63539
8	1	L20469
8	1	X74819
8	1	H64807
8	1	J04162
8	1	X02157
8	1	U20582
8	1	L04953
8	1	U14577
8	1	R20666
8	1	M81651
8	1	T40578
8	1	M25108
8	1	T49647
8	1	M20543
8	1	R35903
8	1	X79888
8	1	M63239
8	1	M14603
8	1	U12140
8	1	H62177
8	1	M55422
8	1	H16096
8	1	H82741
8	1	U25435
8	1	T47778
8	1	Z33642
8	1	R78595
8	1	R77220
8	1	H15552
8	1	L07032
8	1	H29054
8	1	H06245
8	1	T60860
8	1	R77780
8	1	R06601
8	1	R05291
8	1	R98189
8	1	R50482
8	1	M83664
8	1	T93885
8	1	M81840
8	1	X17097
8	1	X67235
8	1	L40380
8	1	R06749
8	1	J00073
8	1	U26710
8	1	X77130
8	1	H24956
8	1	U11037
8	1	X73902
8	1	H69834
8	1	M55683
8	1	R33481
8	1	X57974
8	1	X64229
8	1	T91121
8	1	R71092
8	1	H29546
8	1	R51502
8	1	U05875
8	1	R54097
8	1	H02258
8	1	R41866
8	1	H64526
8	0	T-21
8	0	T-35
8	0	T32
8	0	T28
8	0	T-36
8	0	T33
8	0	T-7
8	0	T3
9	1	U21090
9	1	D29808
9	1	T51493
9	1	D00760
9	1	H65425
9	1	X62048
9	1	Z22936
9	1	H64807
9	1	H62828
9	1	L19067
9	1	H68239
9	1	M85085
9	1	J04162
9	1	U36621
9	1	R23907
9	1	M25108
9	1	T49647
9	1	M20543
9	1	R35903
9	1	R49459
9	1	H47628
9	1	R39540
9	1	H55759
9	1	M76558
9	1	L34059
9	1	H64576
9	1	U12140
9	1	H62177
9	1	M55422
9	1	H16096
9	1	X73882
9	1	R78595
9	1	U12134
9	1	H74265
9	1	R09138
9	1	R28608
9	1	M81840
9	1	X17097
9	1	T48692
9	1	M29550
9	1	H18451
9	1	T51139
9	1	R80400
9	1	H15662
9	1	H11661
9	1	T40674
9	1	M68520
9	1	D00860
9	1	M84721
9	1	M35531
9	1	X60708
9	1	R53455
9	1	T62947
9	1	M60335
9	1	X80507
9	1	H20543
9	1	R99907
9	0	T-4
9	0	T-40
9	0	T34
9	0	T11
9	0	T29
9	0	T-33
9	0	T39
9	0	T-30
9	0	T-27
9	0	T-18
9	0	T-17
9	0	T-15
9	0	T-19
10	1	M58050
10	1	R56399
10	1	X54941
10	1	U36621
10	1	M67454
10	1	U19252
10	1	D14689
10	1	R44112
10	1	R23907
10	1	M25108
10	1	T49647
10	1	M20543
10	1	R35903
10	1	X79888
10	1	X85750
10	1	R35885
10	1	M76558
10	1	H78346
10	1	H64576
10	1	U12140
10	1	H62177
10	1	M55422
10	1	H16096
10	1	H82741
10	1	U25435
10	1	T47778
10	1	Z33642
10	1	X73882
10	1	R78595
10	1	R77220
10	1	R77210
10	1	L07032
10	1	R77780
10	1	R22816
10	1	L40380
10	1	R06749
10	1	M84721
10	1	R41765
10	1	H72850
10	1	J03600
10	1	M59819
10	0	T-37
10	0	T8
10	0	T36
10	0	T4
10	0	T-22
10	0	T-4
10	0	T-1
10	0	T11
10	0	T27
10	0	T32
10	0	T-36
10	0	T-16
10	0	T-31
10	0	T-20
10	0	T-19
10	0	T-11
10	0	T3
10	0	T-6
11	1	R44052
11	1	R89067
11	1	U31248
11	1	X54941
11	1	R60168
11	1	D00760
11	1	H65425
11	1	X62048
11	1	Z22936
11	1	H62828
11	1	T90851
11	1	M85085
11	1	J04162
11	1	U36621
11	1	H62531
11	1	U32519
11	1	T40578
11	1	R23907
11	1	M25108
11	1	T49647
11	1	M20543
11	1	R35903
11	1	X79888
11	1	U05040
11	1	R49459
11	1	H47628
11	1	R39540
11	1	H89481
11	1	H55759
11	1	X58401
11	1	R56207
11	1	M76558
11	1	H78346
11	1	L34059
11	1	H64576
11	1	U12140
11	1	H62177
11	1	M55422
11	1	H16096
11	1	H82741
11	1	U25435
11	1	T47778
11	1	Z33642
11	1	X73882
11	1	R78595
11	1	R77220
11	1	H15552
11	1	R77210
11	1	L07032
11	1	H06245
11	1	R76825
11	1	R22816
11	1	H74265
11	1	R09138
11	1	R28608
11	1	X17097
11	1	T48692
11	1	M96859
11	1	H15662
11	1	H11661
11	1	X80230
11	1	H77510
11	1	T40674
11	1	M68520
11	1	D00860
11	1	H66834
11	1	M84721
11	1	X73902
11	1	X60708
11	1	T91121
11	1	R53455
11	1	J03600
11	1	H16991
11	1	R99907
11	0	T-37
11	0	T8
11	0	T-39
11	0	T-4
11	0	T34
11	0	T11
11	0	T35
11	0	T29
11	0	T-33
11	0	T39
11	0	T-30
11	0	T-18
11	0	T-17
11	0	T-3
11	0	T-20
11	0	T-19
11	0	T-11
11	0	T3
11	0	T-28
12	1	H66786
12	1	M28373
12	1	R36644
12	1	U19261
12	1	T58731
12	1	L20469
12	1	M81695
12	1	M25809
12	1	M67454
12	1	U14577
12	1	U19252
12	1	D14689
12	1	R44112
12	1	M81651
12	1	T49647
12	1	M20543
12	1	R35903
12	1	X79888
12	1	H47628
12	1	U22897
12	1	M63239
12	1	X85750
12	1	R35885
12	1	U12140
12	1	H62177
12	1	M55422
12	1	H16096
12	1	H82741
12	1	T47778
12	1	R77210
12	1	L07032
12	1	H06245
12	1	R38758
12	1	R55828
12	1	T60860
12	1	R05291
12	1	R22816
12	1	M83664
12	1	M80359
12	1	M81840
12	1	X17097
12	1	U33429
12	1	M84721
12	1	H62854
12	1	J00073
12	1	M55683
12	1	L34840
12	1	H05695
12	1	T91121
12	1	M59819
12	1	U10886
12	1	R54097
12	1	R41866
12	1	R45529
12	0	T-37
12	0	T-21
12	0	T-1
12	0	T32
12	0	T-36
12	0	T40
12	0	T33
12	0	T-7
12	0	T-24
12	0	T-6
12	0	T12
13	1	H66786
13	1	M22760
13	1	M28373
13	1	R08021
13	1	H06877
13	1	D17532
13	1	R22953
13	1	R89377
13	1	T63539
13	1	L20469
13	1	X83301
13	1	R71651
13	1	U14577
13	1	M81651
13	1	T40578
13	1	M25108
13	1	T49647
13	1	M20543
13	1	R35903
13	1	X79888
13	1	U05040
13	1	R49459
13	1	H47628
13	1	M14603
13	1	H55759
13	1	H63361
13	1	L34059
13	1	U12140
13	1	H62177
13	1	M55422
13	1	H16096
13	1	H82741
13	1	U25435
13	1	T47778
13	1	Z33642
13	1	X73882
13	1	R78595
13	1	R77220
13	1	H15552
13	1	R77210
13	1	L07032
13	1	H29054
13	1	H06245
13	1	X56411
13	1	T60860
13	1	R06601
13	1	R98189
13	1	M83664
13	1	T93885
13	1	M81840
13	1	X17097
13	1	X67235
13	1	L40380
13	1	J00073
13	1	U26710
13	1	X77130
13	1	H24956
13	1	U11037
13	1	H69834
13	1	M55683
13	1	R33481
13	1	T91121
13	1	R71092
13	1	R53455
13	1	U10886
13	1	R54097
13	1	R41866
13	1	H64526
13	0	T2
13	0	T-21
13	0	T-1
13	0	T-35
13	0	T1
13	0	T27
13	0	T35
13	0	T29
13	0	T-33
13	0	T32
13	0	T28
13	0	T-36
13	0	T33
13	0	T-24
13	0	T3
14	1	D31716
14	1	R39209
14	1	D29808
14	1	T67406
14	1	M28882
14	1	H79136
14	1	T95046
14	1	T47213
14	1	U31248
14	1	R60168
14	1	D00760
14	1	H65425
14	1	X62048
14	1	X77548
14	1	T90851
14	1	J03490
14	1	R42029
14	1	U02081
14	1	H68239
14	1	R67072
14	1	M85085
14	1	J04162
14	1	U36621
14	1	T67077
14	1	M67454
14	1	T40578
14	1	R23907
14	1	M25108
14	1	T49647
14	1	M20543
14	1	R35903
14	1	R35885
14	1	M14603
14	1	R39540
14	1	H89481
14	1	H55759
14	1	H63361
14	1	R56207
14	1	H78346
14	1	L34059
14	1	H64576
14	1	H62177
14	1	M55422
14	1	H82741
14	1	U25435
14	1	T47778
14	1	Z33642
14	1	X73882
14	1	R78595
14	1	L07032
14	1	H11460
14	1	R71875
14	1	R06601
14	1	R05291
14	1	R98189
14	1	R50482
14	1	H74265
14	1	R09138
14	1	R28608
14	1	X15943
14	1	R06749
14	1	T48692
14	1	H69695
14	1	H70635
14	1	H15662
14	1	H11661
14	1	X80230
14	1	H77510
14	1	M68520
14	1	H66834
14	1	M84721
14	1	R59202
14	1	Z18948
14	1	M28697
14	1	R44301
14	1	U19969
14	1	H78386
14	1	R85558
14	1	R53455
14	1	J03600
14	1	L25851
14	1	T47383
14	1	T94350
14	1	R99907
14	0	T-39
14	0	T-22
14	0	T-4
14	0	T11
14	0	T-27
14	0	T-18
14	0	T-17
14	0	T-15
14	0	T-14
14	0	T-16
14	0	T-20
14	0	T-19
14	0	T-28
15	1	M28373
15	1	T64012
15	1	M97676
15	1	M25809
15	1	H20856
15	1	T67173
15	1	M91463
15	1	T40578
15	1	R45442
15	1	M20543
15	1	R35903
15	1	U12140
15	1	H62177
15	1	M55422
15	1	Z33642
15	1	R78595
15	1	R77210
15	1	T57079
15	1	R38758
15	1	R55828
15	1	U12134
15	1	X56411
15	1	T60860
15	1	T89666
15	1	R71875
15	1	R98189
15	1	T93885
15	1	M31679
15	1	T71574
15	1	R00254
15	1	M80359
15	1	M81840
15	1	X17097
15	1	M87772
15	1	T90668
15	1	H08637
15	1	J00146
15	1	T93317
15	1	T78624
15	1	R78950
15	1	U01038
15	1	M35531
15	1	T68098
15	1	M82919
15	1	K03192
15	1	U10886
15	1	M60335
15	1	T56350
15	0	T-10
15	0	T-26
15	0	T35
15	0	T29
15	0	T-30
15	0	T-27
15	0	T-16
15	0	T-34
15	0	T-24
15	0	T-8
15	0	T-32
15	0	T-29
15	0	T6
15	0	T5
15	0	T-13
16	1	D31716
16	1	D29808
16	1	M36634
16	1	R48303
16	1	U25138
16	1	T95046
16	1	U31248
16	1	T67077
16	1	M67454
16	1	R20666
16	1	L41067
16	1	T40578
16	1	R23907
16	1	T49647
16	1	M20543
16	1	R35903
16	1	X79888
16	1	R35885
16	1	M14603
16	1	M55422
16	1	H16096
16	1	H82741
16	1	U25435
16	1	T47778
16	1	Z33642
16	1	X73882
16	1	R78595
16	1	R77220
16	1	H11460
16	1	R77780
16	1	R50482
16	1	L40380
16	1	R06749
16	1	T48692
16	1	R59202
16	1	H72850
16	1	R44301
16	1	U19969
16	1	H78386
16	1	U05291
16	1	R53455
16	1	J03600
16	1	M60335
16	1	H06524
16	1	X86693
16	1	T94350
16	1	M31994
16	1	T60778
16	0	T4
16	0	T-5
16	0	T-10
16	0	T-25
16	0	T-22
16	0	T-4
16	0	T-15
16	0	T-14
16	0	T-16
16	0	T-34
16	0	T-8
16	0	T-19
16	0	T3
16	0	T-28
16	0	T-38
17	1	R39209
17	1	D29808
17	1	U31248
17	1	M22050
17	1	H65425
17	1	H64807
17	1	H68239
17	1	J04162
17	1	U36621
17	1	H62531
17	1	T40578
17	1	R23907
17	1	M25108
17	1	T49647
17	1	M20543
17	1	R35903
17	1	H47628
17	1	M63239
17	1	R39540
17	1	H89481
17	1	H55759
17	1	H63361
17	1	X58401
17	1	R56207
17	1	M76558
17	1	H78346
17	1	L34059
17	1	H64576
17	1	U12140
17	1	H62177
17	1	M55422
17	1	H16096
17	1	H82741
17	1	U25435
17	1	T47778
17	1	Z33642
17	1	X73882
17	1	R78595
17	1	R77210
17	1	H11460
17	1	T57079
17	1	U12134
17	1	X56411
17	1	T89666
17	1	R71875
17	1	R98189
17	1	R50482
17	1	H74265
17	1	R09138
17	1	R28608
17	1	X67235
17	1	X15943
17	1	T48692
17	1	H69695
17	1	M96859
17	1	H70635
17	1	T51139
17	1	H15662
17	1	X80230
17	1	M68520
17	1	M84721
17	1	R59202
17	1	Z18948
17	1	M28697
17	1	U19969
17	1	X60708
17	1	T91121
17	1	R53455
17	1	J03600
17	1	M82919
17	1	M29277
17	0	T-26
17	0	T-39
17	0	T-25
17	0	T-35
17	0	T11
17	0	T29
17	0	T-33
17	0	T39
17	0	T-30
17	0	T33
17	0	T-27
17	0	T-18
17	0	T-17
17	0	T-15
17	0	T-14
17	0	T-16
17	0	T-20
17	0	T-19
17	0	T3
17	0	T-28
18	1	D31716
18	1	D29808
18	1	M28882
18	1	H79136
18	1	T95046
18	1	T47213
18	1	R89067
18	1	M22050
18	1	R60168
18	1	H65425
18	1	X62048
18	1	H64807
18	1	X77548
18	1	T90851
18	1	H82100
18	1	L19067
18	1	H85528
18	1	R42029
18	1	R67072
18	1	M85085
18	1	J04162
18	1	U36621
18	1	H62531
18	1	T67077
18	1	M67454
18	1	T40578
18	1	R23907
18	1	M25108
18	1	T49647
18	1	M20543
18	1	R35903
18	1	R49459
18	1	U22897
18	1	M63239
18	1	M14603
18	1	R39540
18	1	H89481
18	1	H55759
18	1	H63361
18	1	X58401
18	1	R56207
18	1	M76558
18	1	H78346
18	1	L34059
18	1	H64576
18	1	U12140
18	1	H62177
18	1	M55422
18	1	H16096
18	1	H82741
18	1	U25435
18	1	T47778
18	1	Z33642
18	1	X73882
18	1	R78595
18	1	R77220
18	1	H11460
18	1	T57079
18	1	R06601
18	1	H74265
18	1	R09138
18	1	R28608
18	1	X15943
18	1	R06749
18	1	T48692
18	1	T62884
18	1	H69695
18	1	M96859
18	1	H70635
18	1	R46731
18	1	H18451
18	1	H15662
18	1	H11661
18	1	X80230
18	1	H77510
18	1	T40674
18	1	M68520
18	1	H66834
18	1	M84721
18	1	R59202
18	1	Z18948
18	1	M28697
18	1	R44301
18	1	U19969
18	1	H78386
18	1	R85558
18	1	R53455
18	1	J03600
18	1	L25851
18	1	M59819
18	1	U10886
18	1	M60335
18	1	H81558
18	1	R32804
18	1	R99907
18	0	T-39
18	0	T-22
18	0	T-4
18	0	T34
18	0	T11
18	0	T-18
18	0	T-17
18	0	T-15
18	0	T-14
18	0	T-16
18	0	T-19
19	1	X12876
19	1	X16663
19	1	R42127
19	1	L13738
19	1	R34876
19	1	T86281
19	1	U17899
19	1	M75126
19	1	L12723
19	1	T56244
19	1	M81637
19	1	M77698
19	1	T55871
19	1	T90549
19	1	R90908
19	1	D21094
19	1	T52806
19	1	L26050
19	1	M19156
19	1	X65873
19	1	H20819
19	1	D59253
19	1	R27369
19	1	D43947
19	1	H20856
19	1	T67173
19	1	U32519
19	1	L38951
19	1	R80779
19	1	R23907
19	1	R45442
19	1	M20543
19	1	R35903
19	1	U05040
19	1	U22897
19	1	Z33642
19	1	X73882
19	1	R77220
19	1	T57079
19	1	T60860
19	1	M80359
19	1	M81840
19	1	T90668
19	1	H08637
19	1	T93317
19	1	H02611
19	1	L13385
19	1	M34668
19	1	M37510
19	1	D14661
19	1	R60591
19	1	T53549
19	1	T50797
19	1	T91121
19	1	R53455
19	1	J03600
19	1	M64673
19	1	U10886
19	1	M60335
19	1	J04102
19	1	T41204
19	1	H55916
19	1	U37690
19	1	D00596
19	1	T56350
19	1	T83368
19	1	M15841
19	1	T57468
19	1	M31516
19	0	T36
19	0	T-23
19	0	T6
19	0	T5
19	0	T10
19	0	T-13
19	0	T-6
19	0	T9
20	1	R39209
20	1	D29808
20	1	U31248
20	1	T67173
20	1	T67077
20	1	M91463
20	1	M67454
20	1	T40578
20	1	T49647
20	1	M20543
20	1	R35903
20	1	R49459
20	1	H47628
20	1	U22897
20	1	H29895
20	1	M63239
20	1	R39540
20	1	H78346
20	1	H62177
20	1	M55422
20	1	H16096
20	1	H82741
20	1	U25435
20	1	Z33642
20	1	R78595
20	1	R77210
20	1	L07032
20	1	H11460
20	1	H29054
20	1	T57079
20	1	R55828
20	1	U12134
20	1	X56411
20	1	T60860
20	1	T89666
20	1	R77780
20	1	R71875
20	1	R06601
20	1	R05291
20	1	R98189
20	1	R50482
20	1	M80359
20	1	X67235
20	1	J00146
20	1	X70070
20	1	X15943
20	1	U33429
20	1	D38537
20	1	R06749
20	1	T48692
20	1	X68149
20	1	R59202
20	1	Z18948
20	1	R44301
20	1	U19969
20	1	X60708
20	1	R53455
20	1	M82919
20	1	K03192
20	1	U10886
20	1	M60335
20	1	M26683
20	0	T2
20	0	T-5
20	0	T-10
20	0	T-26
20	0	T-25
20	0	T-27
20	0	T-18
20	0	T-17
20	0	T-15
20	0	T-14
20	0	T-16
20	0	T-23
20	0	T-7
20	0	T-34
20	0	T-8
20	0	T-29
20	0	T-20
20	0	T-38
21	1	X12876
21	1	X16663
21	1	R34876
21	1	T86281
21	1	M75126
21	1	L12723
21	1	T56244
21	1	M81637
21	1	M77698
21	1	M97676
21	1	D42046
21	1	T55871
21	1	T90549
21	1	R90908
21	1	D21094
21	1	T52806
21	1	L40392
21	1	M19156
21	1	H20819
21	1	D59253
21	1	R27369
21	1	D43947
21	1	H20856
21	1	T67173
21	1	M91463
21	1	D90041
21	1	L38951
21	1	R23907
21	1	R45442
21	1	M20543
21	1	R35903
21	1	U05040
21	1	U22897
21	1	X73882
21	1	R78595
21	1	R77220
21	1	T57079
21	1	R38758
21	1	R55828
21	1	U12134
21	1	X56411
21	1	T60860
21	1	M80359
21	1	M81840
21	1	X17097
21	1	T90668
21	1	T93317
21	1	T78624
21	1	L13385
21	1	M34668
21	1	M37510
21	1	D14661
21	1	R60591
21	1	T53549
21	1	T50797
21	1	T91121
21	1	R53455
21	1	J03600
21	1	U10886
21	1	J04102
21	1	T41204
21	1	H55916
21	1	U37690
21	1	T56350
21	1	T83368
21	1	M15841
21	1	T57468
21	1	M31516
21	0	T36
21	0	T-23
21	0	T-29
21	0	T6
21	0	T5
21	0	T10
21	0	T-13
21	0	T-6
21	0	T9
21	0	T-9
22	1	T86281
22	1	M75126
22	1	M81637
22	1	T90549
22	1	R90908
22	1	D21094
22	1	T52806
22	1	R27369
22	1	H20856
22	1	R45442
22	1	M20543
22	1	R35903
22	1	X85750
22	1	M55422
22	1	Z33642
22	1	R55828
22	1	U12134
22	1	T60860
22	1	M81840
22	1	T90668
22	1	M23115
22	1	M34668
22	1	R53455
22	1	U10886
22	0	T36
22	0	T-26
22	0	T-22
22	0	T-23
22	0	T-3
22	0	T-32
22	0	T-29
22	0	T6
22	0	T5
22	0	T10
22	0	T-13
22	0	T-6
22	0	T9
22	0	T12
22	0	T-9
23	1	U22431
23	1	R96909
23	1	H20819
23	1	H92195
23	1	X13482
23	1	D17400
23	1	X63469
23	1	H09273
23	1	H18490
23	1	H02031
23	1	H14372
23	1	U02082
23	1	M67454
23	1	D90041
23	1	X07290
23	1	D26069
23	1	L38951
23	1	R80779
23	1	D14689
23	1	R35903
23	1	X79888
23	1	U05040
23	1	R49459
23	1	U22897
23	1	U33849
23	1	R35885
23	1	H16096
23	1	H82741
23	1	Z33642
23	1	X73882
23	1	H15552
23	1	R77210
23	1	L07032
23	1	H29054
23	1	H06245
23	1	X51435
23	1	T60860
23	1	R77780
23	1	U33429
23	1	H02611
23	1	D38537
23	1	M84721
23	1	Z15108
23	1	X73902
23	1	R53455
23	1	M59819
23	1	U10886
23	1	X67325
23	0	T-37
23	0	T7
23	0	T36
23	0	T-25
23	0	T1
23	0	T27
23	0	T40
23	0	T-14
23	0	T-23
23	0	T-3
23	0	T-31
23	0	T-20
23	0	T10
23	0	T-38
23	0	T-9
24	1	H55933
24	1	J02763
24	1	T72863
24	1	T95018
24	1	R02593
24	1	T65938
24	1	R85482
24	1	T52342
24	1	R39465
24	1	T72175
24	1	T57780
24	1	T55131
24	1	T51574
24	1	T59954
24	1	T88723
24	1	R22197
24	1	H79852
24	1	T51496
24	1	T49423
24	1	H09263
24	1	L28809
24	1	T63484
24	1	R86975
24	1	T57619
24	1	T61609
24	1	U14971
24	1	U14973
24	1	H80240
24	1	H86060
24	1	T63508
24	1	M11799
24	1	V00523
24	1	M86842
24	1	H22688
24	1	T93094
24	1	T47144
24	1	T72938
24	1	T48804
24	1	R01182
24	1	Control
24	1	T63258
24	1	T48041
24	1	T62220
24	1	H24754
24	1	T63499
24	1	H88360
24	1	T61602
24	1	H54676
24	1	M57710
24	1	M33680
24	1	R78934
24	1	H20709
24	1	X63432
24	1	T51560
24	1	H77302
24	1	T61661
24	1	K01144
24	1	M13560
24	1	M27635
24	1	V00522
24	1	X00700
24	1	X57351
24	1	J03077
24	1	R36455
24	1	X17042
24	0	T-2
24	0	T-37
24	0	T8
24	0	T2
24	0	T36
24	0	T4
24	0	T-5
24	0	T-39
24	0	T-22
24	0	T-1
24	0	T-35
24	0	T34
24	0	T1
24	0	T27
24	0	T35
24	0	T39
24	0	T-30
24	0	T32
24	0	T28
24	0	T-36
24	0	T40
24	0	T33
24	0	T-27
24	0	T-18
24	0	T-17
24	0	T-15
24	0	T-23
24	0	T-34
24	0	T-24
24	0	T-31
24	0	T-8
24	0	T-32
24	0	T-29
24	0	T-20
24	0	T-11
24	0	T6
24	0	T5
24	0	T10
24	0	T3
24	0	T-38
24	0	T9
24	0	T12
24	0	T-9
25	1	H55933
25	1	J02763
25	1	T72863
25	1	T95018
25	1	R02593
25	1	T65938
25	1	R85482
25	1	T52342
25	1	R39465
25	1	T72175
25	1	T57780
25	1	T55131
25	1	T51574
25	1	T59954
25	1	T88723
25	1	R22197
25	1	H79852
25	1	T51496
25	1	T49423
25	1	H09263
25	1	L28809
25	1	T63484
25	1	R86975
25	1	T57619
25	1	T61609
25	1	T58861
25	1	U14971
25	1	U14973
25	1	H80240
25	1	H86060
25	1	T63508
25	1	M11799
25	1	T48904
25	1	M86842
25	1	H22688
25	1	T93094
25	1	R01182
25	1	Control
25	1	T48041
25	1	T62220
25	1	H24754
25	1	T63499
25	1	H88360
25	1	T61602
25	1	H54676
25	1	M57710
25	1	U12255
25	1	M33680
25	1	R78934
25	1	Z24727
25	1	T92451
25	1	T60155
25	1	H64489
25	1	T71025
25	1	T59162
25	1	M63391
25	1	H20709
25	1	X63432
25	1	M94132
25	1	H43908
25	1	T51560
25	1	H77302
25	1	T61661
25	1	T54303
25	1	X79066
25	1	X15822
25	1	H48072
25	1	U21909
25	1	R36455
25	1	R98959
25	1	T51534
25	1	X17042
25	1	L05144
25	1	M76378
25	1	R37276
25	0	T-37
25	0	T8
25	0	T36
25	0	T34
25	0	T11
25	0	T1
25	0	T27
25	0	T35
25	0	T29
25	0	T-33
25	0	T39
25	0	T-30
25	0	T32
25	0	T28
25	0	T-36
25	0	T40
25	0	T-23
25	0	T-3
25	0	T-29
25	0	T-11
25	0	T6
25	0	T5
25	0	T10
25	0	T-6
25	0	T9
26	1	H55933
26	1	J02763
26	1	T72863
26	1	T95018
26	1	R02593
26	1	T65938
26	1	R85482
26	1	T52342
26	1	R39465
26	1	T57780
26	1	T55131
26	1	T51574
26	1	T59954
26	1	T88723
26	1	R22197
26	1	H79852
26	1	T51496
26	1	T49423
26	1	H09263
26	1	L28809
26	1	T63484
26	1	R86975
26	1	T57619
26	1	T61609
26	1	T58861
26	1	U14971
26	1	U14973
26	1	H80240
26	1	H86060
26	1	T63508
26	1	M11799
26	1	T51023
26	1	M86842
26	1	H22688
26	1	T93094
26	1	M14200
26	1	M26697
26	1	T47144
26	1	T72938
26	1	T48804
26	1	R01182
26	1	Control
26	1	T63258
26	1	T48041
26	1	T62220
26	1	H24754
26	1	T63499
26	1	H88360
26	1	T61602
26	1	H54676
26	1	M57710
26	1	M33680
26	1	T56940
26	1	H20709
26	1	X63432
26	1	H43908
26	1	T89730
26	1	T52015
26	1	H77302
26	1	T57633
26	1	X55715
26	1	T53396
26	1	T61661
26	1	M35252
26	1	M26481
26	1	R34698
26	1	X57351
26	1	T72889
26	1	M22382
26	1	T63370
26	1	D21261
26	1	T93589
26	1	T62856
26	1	R74349
26	1	T62878
26	1	H55758
26	1	T51529
26	1	M36981
26	1	L28010
26	0	T7
26	0	T2
26	0	T4
26	0	T-5
26	0	T-10
26	0	T-26
26	0	T-21
26	0	T-25
26	0	T-22
26	0	T-1
26	0	T-35
26	0	T-40
26	0	T28
26	0	T-36
26	0	T33
26	0	T-27
26	0	T-15
26	0	T-14
26	0	T-16
26	0	T-23
26	0	T-3
26	0	T-7
26	0	T-34
26	0	T-24
26	0	T-31
26	0	T-8
26	0	T-32
26	0	T-29
26	0	T-19
26	0	T10
26	0	T3
26	0	T-28
26	0	T-38
26	0	T-13
26	0	T12
26	0	T-9
27	1	H55933
27	1	J02763
27	1	T72863
27	1	T95018
27	1	R02593
27	1	T65938
27	1	R85482
27	1	T52342
27	1	R39465
27	1	T57780
27	1	T55131
27	1	T51574
27	1	T59954
27	1	T88723
27	1	R22197
27	1	H79852
27	1	T51496
27	1	T49423
27	1	H09263
27	1	L28809
27	1	T63484
27	1	R86975
27	1	T57619
27	1	T61609
27	1	T58861
27	1	U14971
27	1	U14973
27	1	H80240
27	1	H86060
27	1	T63508
27	1	M11799
27	1	T62972
27	1	T96832
27	1	H22688
27	1	T93094
27	1	T72938
27	1	T48804
27	1	R01182
27	1	Control
27	1	T63258
27	1	T48041
27	1	T62220
27	1	H24754
27	1	T63499
27	1	H88360
27	1	T61602
27	1	H54676
27	1	M57710
27	1	T56940
27	1	H20709
27	1	X63432
27	1	H43908
27	1	T51560
27	1	H77302
27	1	T57633
27	1	X55715
27	1	T53396
27	1	T61661
27	1	M28650
27	1	T64878
27	1	T61446
27	1	T95318
27	1	M11354
27	1	M94345
27	1	R36455
27	1	R65697
27	1	U27699
27	0	T-2
27	0	T-37
27	0	T7
27	0	T8
27	0	T36
27	0	T4
27	0	T-5
27	0	T-26
27	0	T-39
27	0	T-22
27	0	T-4
27	0	T34
27	0	T11
27	0	T1
27	0	T-33
27	0	T-36
27	0	T-27
27	0	T-18
27	0	T-17
27	0	T-15
27	0	T-14
27	0	T-16
27	0	T-23
27	0	T-3
27	0	T-24
27	0	T-31
27	0	T-20
27	0	T-19
27	0	T-11
27	0	T6
27	0	T5
27	0	T10
27	0	T-38
27	0	T-6
27	0	T9
27	0	T12
28	1	H55933
28	1	J02763
28	1	T72863
28	1	T95018
28	1	R02593
28	1	T65938
28	1	R85482
28	1	T52342
28	1	R39465
28	1	T72175
28	1	T57780
28	1	T55131
28	1	T51574
28	1	T59954
28	1	T88723
28	1	R22197
28	1	H79852
28	1	T51496
28	1	T49423
28	1	H09263
28	1	L28809
28	1	T63484
28	1	R86975
28	1	T57619
28	1	T61609
28	1	U14971
28	1	U14973
28	1	H80240
28	1	H86060
28	1	T63508
28	1	M11799
28	1	T48904
28	1	M86842
28	1	H22688
28	1	T93094
28	1	R01182
28	1	Control
28	1	T63258
28	1	T48041
28	1	T62220
28	1	H24754
28	1	T63499
28	1	H88360
28	1	T61602
28	1	H54676
28	1	M57710
28	1	U12255
28	1	M33680
28	1	R78934
28	1	Z24727
28	1	T92451
28	1	T60155
28	1	H64489
28	1	T71025
28	1	M63391
28	1	H20709
28	1	X63432
28	1	M94132
28	1	H43908
28	1	T89730
28	1	T51560
28	1	H77302
28	1	T61661
28	1	X79066
28	1	H48072
28	1	U21909
28	1	R36455
28	1	X51346
28	1	R98959
28	1	T51534
28	1	X17042
28	1	X15880
28	1	X12369
28	1	D30655
28	1	M24398
28	1	R42570
28	1	R37276
28	1	D14662
28	1	X61971
28	0	T-2
28	0	T2
28	0	T36
28	0	T-4
28	0	T34
28	0	T11
28	0	T1
28	0	T35
28	0	T29
28	0	T-33
28	0	T39
28	0	T-30
28	0	T32
28	0	T28
28	0	T-36
28	0	T40
28	0	T-17
28	0	T-11
28	0	T6
28	0	T5
28	0	T10
28	0	T3
28	0	T-28
29	1	H55933
29	1	J02763
29	1	T72863
29	1	T95018
29	1	R02593
29	1	T65938
29	1	R85482
29	1	T52342
29	1	R39465
29	1	T72175
29	1	T57780
29	1	T55131
29	1	T51574
29	1	T59954
29	1	T88723
29	1	R22197
29	1	H79852
29	1	T51496
29	1	T49423
29	1	H09263
29	1	L28809
29	1	T63484
29	1	R86975
29	1	T57619
29	1	T61609
29	1	T58861
29	1	U14971
29	1	U14973
29	1	H80240
29	1	H86060
29	1	T63508
29	1	M11799
29	1	T48904
29	1	M86842
29	1	H22688
29	1	T93094
29	1	M14200
29	1	T72938
29	1	R01182
29	1	Control
29	1	T63258
29	1	T48041
29	1	T62220
29	1	H24754
29	1	T63499
29	1	H88360
29	1	T61602
29	1	H54676
29	1	M57710
29	1	U12255
29	1	M33680
29	1	R78934
29	1	Z24727
29	1	T92451
29	1	T60155
29	1	H64489
29	1	T71025
29	1	T59162
29	1	M63391
29	1	H20709
29	1	X63432
29	1	M94132
29	1	H43908
29	1	T89730
29	1	Z11692
29	1	T52015
29	1	T51560
29	1	H77302
29	1	T61661
29	1	X79066
29	1	H48072
29	1	U21909
29	1	M11354
29	1	M94345
29	1	R36455
29	1	X51346
29	1	R98959
29	1	T51534
29	1	X17042
29	1	L05144
29	1	M76378
29	1	R42570
29	1	R37276
29	1	D14662
29	1	X61971
29	0	T-2
29	0	T-37
29	0	T8
29	0	T36
29	0	T-4
29	0	T-1
29	0	T34
29	0	T11
29	0	T1
29	0	T27
29	0	T35
29	0	T29
29	0	T-33
29	0	T39
29	0	T-30
29	0	T32
29	0	T28
29	0	T-36
29	0	T40
29	0	T-17
29	0	T-16
29	0	T-3
29	0	T-31
29	0	T-11
29	0	T6
29	0	T5
29	0	T10
29	0	T3
29	0	T-28
29	0	T-6
29	0	T9
30	1	H55933
30	1	J02763
30	1	T72863
30	1	T95018
30	1	R02593
30	1	T65938
30	1	R85482
30	1	T52342
30	1	R39465
30	1	T72175
30	1	T57780
30	1	T55131
30	1	T51574
30	1	T59954
30	1	T88723
30	1	R22197
30	1	H79852
30	1	T51496
30	1	T49423
30	1	H09263
30	1	L28809
30	1	T63484
30	1	R86975
30	1	T57619
30	1	T61609
30	1	T58861
30	1	U14971
30	1	U14973
30	1	H80240
30	1	H86060
30	1	T63508
30	1	M11799
30	1	T48904
30	1	M86842
30	1	H22688
30	1	T93094
30	1	M14200
30	1	R01182
30	1	Control
30	1	T63258
30	1	T48041
30	1	T62220
30	1	H24754
30	1	T63499
30	1	H88360
30	1	T61602
30	1	H54676
30	1	M57710
30	1	U12255
30	1	M33680
30	1	R78934
30	1	Z24727
30	1	T92451
30	1	T60155
30	1	H64489
30	1	T71025
30	1	T59162
30	1	M63391
30	1	H20709
30	1	X63432
30	1	M94132
30	1	H43908
30	1	T89730
30	1	T52015
30	1	T51560
30	1	H77302
30	1	T61661
30	1	T54303
30	1	X79066
30	1	H48072
30	1	U21909
30	1	M94345
30	1	R36455
30	1	T98835
30	1	R98959
30	1	T51534
30	1	X17042
30	1	L05144
30	1	M76378
30	1	X16356
30	1	X83228
30	1	R42570
30	1	R37276
30	1	D14662
30	1	H64398
30	0	T-37
30	0	T8
30	0	T36
30	0	T-4
30	0	T-1
30	0	T34
30	0	T11
30	0	T1
30	0	T27
30	0	T35
30	0	T29
30	0	T-33
30	0	T39
30	0	T-30
30	0	T32
30	0	T28
30	0	T-36
30	0	T40
30	0	T33
30	0	T-17
30	0	T-3
30	0	T-11
30	0	T6
30	0	T5
30	0	T10
30	0	T3
30	0	T-6
30	0	T9
31	1	H55933
31	1	J02763
31	1	T72863
31	1	T95018
31	1	R02593
31	1	T65938
31	1	R85482
31	1	T52342
31	1	R39465
31	1	T72175
31	1	T57780
31	1	T55131
31	1	T51574
31	1	T59954
31	1	T88723
31	1	R22197
31	1	H79852
31	1	T51496
31	1	T49423
31	1	H09263
31	1	L28809
31	1	T63484
31	1	R86975
31	1	T57619
31	1	T61609
31	1	T58861
31	1	U14971
31	1	U14973
31	1	H80240
31	1	H86060
31	1	T63508
31	1	M11799
31	1	T48904
31	1	M86842
31	1	H22688
31	1	T93094
31	1	M14200
31	1	R01182
31	1	Control
31	1	T48041
31	1	T62220
31	1	H24754
31	1	T63499
31	1	H88360
31	1	T61602
31	1	H54676
31	1	M57710
31	1	U12255
31	1	M33680
31	1	R78934
31	1	Z24727
31	1	T92451
31	1	T60155
31	1	H64489
31	1	T71025
31	1	T59162
31	1	M63391
31	1	H20709
31	1	X63432
31	1	M94132
31	1	T89730
31	1	Z11692
31	1	T51560
31	1	H77302
31	1	T61661
31	1	X79066
31	1	H48072
31	1	U21909
31	1	M94345
31	1	R36455
31	1	R98959
31	1	T51534
31	1	X17042
31	1	M76378
31	1	X15880
31	1	R37276
31	1	D14662
31	0	T-2
31	0	T-37
31	0	T8
31	0	T2
31	0	T36
31	0	T-1
31	0	T34
31	0	T11
31	0	T1
31	0	T27
31	0	T35
31	0	T29
31	0	T-33
31	0	T39
31	0	T-30
31	0	T32
31	0	T28
31	0	T-36
31	0	T40
31	0	T-3
31	0	T-29
31	0	T-20
31	0	T-11
31	0	T6
31	0	T5
31	0	T10
32	1	H55933
32	1	J02763
32	1	T72863
32	1	T95018
32	1	R02593
32	1	T65938
32	1	R85482
32	1	T52342
32	1	R39465
32	1	T57780
32	1	T55131
32	1	T51574
32	1	T59954
32	1	T88723
32	1	R22197
32	1	H79852
32	1	T51496
32	1	T49423
32	1	H09263
32	1	L28809
32	1	T63484
32	1	R86975
32	1	T57619
32	1	T61609
32	1	T58861
32	1	U14971
32	1	U14973
32	1	H80240
32	1	H86060
32	1	T63508
32	1	M11799
32	1	X60489
32	1	M86842
32	1	H22688
32	1	T93094
32	1	M14200
32	1	M26697
32	1	T47144
32	1	T72938
32	1	T48804
32	1	R01182
32	1	Control
32	1	T63258
32	1	T48041
32	1	T62220
32	1	H24754
32	1	T61602
32	1	H54676
32	1	M57710
32	1	T56940
32	1	H20709
32	1	X63432
32	1	M27190
32	1	T89730
32	1	T52185
32	1	T52015
32	1	T51560
32	1	H77302
32	1	T57633
32	1	M35252
32	1	J03077
32	1	T63370
32	1	T62856
32	1	T62878
32	1	H55758
32	1	J00231
32	0	T7
32	0	T36
32	0	T-10
32	0	T-26
32	0	T-21
32	0	T-25
32	0	T-22
32	0	T-1
32	0	T-35
32	0	T27
32	0	T40
32	0	T33
32	0	T-27
32	0	T-18
32	0	T-17
32	0	T-14
32	0	T-16
32	0	T-23
32	0	T-3
32	0	T-7
32	0	T-34
32	0	T-24
32	0	T-31
32	0	T-8
32	0	T-32
32	0	T-20
32	0	T-38
32	0	T12
33	1	H55933
33	1	J02763
33	1	T72863
33	1	T95018
33	1	R02593
33	1	T65938
33	1	R85482
33	1	T52342
33	1	R39465
33	1	T72175
33	1	T57780
33	1	T55131
33	1	T51574
33	1	T59954
33	1	T88723
33	1	R22197
33	1	H79852
33	1	T51496
33	1	T49423
33	1	H09263
33	1	L28809
33	1	T63484
33	1	R86975
33	1	T57619
33	1	T61609
33	1	T58861
33	1	U14971
33	1	U14973
33	1	H80240
33	1	H86060
33	1	T63508
33	1	M11799
33	1	T62972
33	1	T96832
33	1	X60489
33	1	H22688
33	1	T93094
33	1	M14200
33	1	T47144
33	1	T72938
33	1	T48804
33	1	R01182
33	1	Control
33	1	T63258
33	1	T48041
33	1	T62220
33	1	H24754
33	1	T63499
33	1	H88360
33	1	T61602
33	1	H54676
33	1	M57710
33	1	R78934
33	1	T56940
33	1	H20709
33	1	X63432
33	1	H43908
33	1	T89730
33	1	Z11692
33	1	T52185
33	1	T52015
33	1	T51560
33	1	H77302
33	1	T57633
33	1	X55715
33	1	T53396
33	1	T61661
33	1	M35252
33	1	H40560
33	1	R50158
33	1	X15822
33	1	T69026
33	1	T72879
33	1	T68848
33	1	M14630
33	1	H68220
33	1	H48072
33	1	U21909
33	1	T57686
33	1	T62878
33	1	R36455
33	1	H13194
33	0	T-37
33	0	T7
33	0	T2
33	0	T-5
33	0	T-10
33	0	T-26
33	0	T-21
33	0	T-39
33	0	T-25
33	0	T-22
33	0	T-4
33	0	T-1
33	0	T-35
33	0	T-40
33	0	T34
33	0	T11
33	0	T1
33	0	T35
33	0	T29
33	0	T-33
33	0	T39
33	0	T-36
33	0	T40
33	0	T33
33	0	T-27
33	0	T-18
33	0	T-17
33	0	T-15
33	0	T-14
33	0	T-16
33	0	T-23
33	0	T-3
33	0	T-7
33	0	T-34
33	0	T-24
33	0	T-31
33	0	T-8
33	0	T-32
33	0	T-29
33	0	T-20
33	0	T-19
33	0	T-11
33	0	T6
33	0	T5
33	0	T10
33	0	T-28
33	0	T-38
33	0	T-13
33	0	T-6
33	0	T9
33	0	T12
33	0	T-9
34	1	H55933
34	1	J02763
34	1	T72863
34	1	T95018
34	1	R02593
34	1	T65938
34	1	R85482
34	1	T52342
34	1	R39465
34	1	T72175
34	1	T55131
34	1	T51574
34	1	T59954
34	1	T88723
34	1	R22197
34	1	H79852
34	1	T51496
34	1	T49423
34	1	H09263
34	1	L28809
34	1	T63484
34	1	R86975
34	1	T57619
34	1	T61609
34	1	T58861
34	1	U14971
34	1	U14973
34	1	H80240
34	1	H86060
34	1	T63508
34	1	M11799
34	1	T96832
34	1	T51023
34	1	M86842
34	1	H22688
34	1	T93094
34	1	M14200
34	1	M26697
34	1	T47144
34	1	T72938
34	1	T48804
34	1	R01182
34	1	Control
34	1	T63258
34	1	T48041
34	1	T62220
34	1	H24754
34	1	T63499
34	1	H88360
34	1	T61602
34	1	H54676
34	1	M57710
34	1	T56940
34	1	H20709
34	1	X63432
34	1	T52015
34	1	T51560
34	1	H77302
34	1	T53396
34	1	M35252
34	1	T54303
34	1	M26481
34	1	H73908
34	1	U21909
34	1	T63370
34	1	T93589
34	1	R74349
34	1	T62878
34	1	H79575
34	1	M86553
34	1	L33930
34	1	H55758
34	1	R36455
34	0	T-37
34	0	T7
34	0	T8
34	0	T36
34	0	T4
34	0	T-5
34	0	T-10
34	0	T-26
34	0	T-21
34	0	T-39
34	0	T-25
34	0	T-22
34	0	T-4
34	0	T-1
34	0	T27
34	0	T32
34	0	T-36
34	0	T33
34	0	T-14
34	0	T-16
34	0	T-23
34	0	T-3
34	0	T-7
34	0	T-34
34	0	T-24
34	0	T-31
34	0	T-8
34	0	T-32
34	0	T-29
34	0	T-20
34	0	T-19
34	0	T6
34	0	T5
34	0	T10
34	0	T3
34	0	T-28
34	0	T-38
34	0	T-13
34	0	T-6
34	0	T9
34	0	T12
34	0	T-9
35	1	H55933
35	1	J02763
35	1	T72863
35	1	T95018
35	1	R02593
35	1	T65938
35	1	R85482
35	1	T52342
35	1	R39465
35	1	T72175
35	1	T57780
35	1	T55131
35	1	T51574
35	1	T59954
35	1	T88723
35	1	R22197
35	1	H79852
35	1	T51496
35	1	T49423
35	1	H09263
35	1	L28809
35	1	T63484
35	1	R86975
35	1	T57619
35	1	T61609
35	1	T58861
35	1	U14971
35	1	U14973
35	1	H80240
35	1	H86060
35	1	T63508
35	1	M11799
35	1	H22688
35	1	T93094
35	1	T72938
35	1	T48804
35	1	R01182
35	1	Control
35	1	T63258
35	1	T48041
35	1	T62220
35	1	H24754
35	1	T63499
35	1	T61602
35	1	H54676
35	1	M57710
35	1	U12255
35	1	M33680
35	1	R78934
35	1	H20709
35	1	X63432
35	1	M94132
35	1	T89730
35	1	Z11692
35	1	T52185
35	1	T52015
35	1	T51560
35	1	H77302
35	1	T57633
35	1	T61661
35	1	M11354
35	1	H46728
35	1	T57686
35	1	M94345
35	1	R36455
35	1	T54650
35	1	L08044
35	1	J00231
35	1	M87789
35	0	T-37
35	0	T7
35	0	T8
35	0	T-25
35	0	T-4
35	0	T-1
35	0	T-40
35	0	T34
35	0	T1
35	0	T27
35	0	T-33
35	0	T39
35	0	T40
35	0	T-27
35	0	T-18
35	0	T-17
35	0	T-16
35	0	T-7
35	0	T-31
35	0	T-19
35	0	T3
35	0	T-28
35	0	T12
36	1	H55933
36	1	J02763
36	1	T72863
36	1	T95018
36	1	R02593
36	1	T65938
36	1	R85482
36	1	T52342
36	1	R39465
36	1	T55131
36	1	T51574
36	1	T59954
36	1	T88723
36	1	R22197
36	1	H79852
36	1	T51496
36	1	T49423
36	1	H09263
36	1	L28809
36	1	T63484
36	1	R86975
36	1	T57619
36	1	T61609
36	1	T58861
36	1	U14971
36	1	U14973
36	1	H80240
36	1	H86060
36	1	T63508
36	1	M11799
36	1	M86842
36	1	H22688
36	1	T93094
36	1	M14200
36	1	M26697
36	1	T47144
36	1	T72938
36	1	T48804
36	1	R01182
36	1	Control
36	1	T63258
36	1	T48041
36	1	T62220
36	1	H24754
36	1	T63499
36	1	H88360
36	1	T61602
36	1	H54676
36	1	M57710
36	1	M33680
36	1	H20709
36	1	X63432
36	1	T89730
36	1	T52185
36	1	T52015
36	1	T51560
36	1	T57633
36	1	X55715
36	1	T61661
36	1	M11354
36	1	H46728
36	1	T57686
36	1	R08183
36	1	X61971
36	1	J00231
36	1	M87789
36	0	T-2
36	0	T7
36	0	T2
36	0	T4
36	0	T-5
36	0	T-10
36	0	T-21
36	0	T-39
36	0	T-25
36	0	T-4
36	0	T-1
36	0	T-35
36	0	T-40
36	0	T11
36	0	T1
36	0	T39
36	0	T28
36	0	T33
36	0	T-18
36	0	T-17
36	0	T-15
36	0	T-14
36	0	T-16
36	0	T-23
36	0	T-3
36	0	T-7
36	0	T-34
36	0	T-31
36	0	T-8
36	0	T-32
36	0	T-20
36	0	T-19
36	0	T-11
36	0	T3
36	0	T-28
36	0	T-38
36	0	T-9
