# Supplementary material for: Biclustering via optimal re-ordering of data matrices in systems biology: rigorous methods and comparative studies
Source: BMC Bioinformatics. 2008 Oct 27;9:458. doi: 10.1186/1471-2105-9-458 (PMC2605474; doi:10.1186/1471-2105-9-458)
Supplement: Additional file 3 — This Excel spreadsheet contains the complete ontology results for all biclustering algorithms using Onto-Express for the Alon et al. and van't Veer cancer data sets. [file 1471-2105-9-458-S3.xls]

## Sheet: Sheet1
Ontology Results for Alon Data
Cheng and Churchs Alg
Q	genes	p-value	molecular function	p-value	biological process
2	72	0.00477	peroxiredoxin activity (2)	0.00629	repsonse to oxidative stress (4)
3	11	0.00702	deoxyguanosine kinase activity(1)	0.00702	guanosine metabolic process (1)
4	6	0.00281	tyrosine 3-monooxygenase activity (1)	0.00281	catecholamine biosynthetic process (1)
5	5	0.00281	single-stranded RNA binding (1)	0.00281	RNA destabilization (1)
6	3	0.0014	GDP-dissociation inhibitor activity (1)	0.0014	G-protein signaling (1)
8	3		none		none
9	2		none		none
10	3	0.0014	fucosyltransferase activity	0.0028	L-fucose catabolic process
ISA
Q	genes	p-value	molecular function	p-value	biological process
1	128	0.00185	transmembrane receptor protein tyrosine phosphatase activity (4)	0.00592	negative regulation of protein kinase activity (2)
2	111	0.00369	cAMP-dependent protein kinase activity (2)	0.00348	transcription(1)
3	98	0.00053	threonine endopeptidase activity (5)	0.00108	ubiquitin-dependent protein catabolic process (6)
4	130	0.00047	vinculin binding (3)	0.00614	transforming growth factor beta receptor signaling pathway (2)
5	97	0.0005	threonine endopeptidase activity (5)	0.00102	ubiquitin-dependent protein catabolic process (6)
6	96	0.00095	nucleotide binding (28)	0.00096	ubiquitin-dependent protein catabolic process (6)
7	81	0.00445	cadmium ion binding (2)		none
8	148	0.00404	ligase activity (6)	0.00204	regulation of small GTPase mediated signal transduction (3)
9	147	0.00386	ligase activity (6)	0.00198	regulation of small GTPase mediated signal transduction (3)
10	87	0.0003	transcription activator activity (7)	0.00416	ubiquitin-dependent protein catabolic process (5)
OPSM
Q	genes	p-value	molecular function	p-value	biological process
1	2		none		none
2	3	0.00421	mRNA 3'-UTR binding (1)	0.00037	cell differentiation (2)
3	4	0.0021	formlytetrahydrofolate dehydrogenase activity (1)	0.0021	10-formyltetrahydrofolate catabolic process (1)
4	6	0.00421	phosphatase binding (1)	0.00016	cell-cell adhesion (2)
5	11	0.00702	3'-5-' exonuclease activity (1)	0.00702	regulation of cell redox homeostasis
6	25		none	0.00027	mRNA catabolic process (2)
7	48	0.00457	DNA binding (7)	0.00361	regulation of small GTPase mediated signal transduction (2)
8	94	8e-05	nucleotide binding (27)	0.00143	protein amino acid phosphorylation (12)
9	226	0	ATP binding (40)	0.0001	protein amino acid phosphorylation (23)
10	456	0	actin binding (8)	0	Wnt receptor signaling pathway (4)
xMotif
Q	genes	p-value	molecular function	p-value	biological process
1	562	0.00304	nucleotide binding (55)	0.00352	cell migration (6)
2	505		none	0.00248	cell migration (7)
3	494		none	0.0038	immune response (32)
4	491	0.00198	identical protein binding (18)		none
5	480	3e-05	extracellular matrix structural constituent (11)	0.00027	translation(3)
6	473		none	0.00391	notch signaling pathway (4)
7	473	0.00705	protein serine/threonine kinase activity (6)	0.00144	cell migration (6)
8	471	0.00966	receptor binding (6)	0.00079	immune response (33)
9	467	0.00318	nucleotide binding (47)	0.00028	immune response (36)
10	467		none	4e-05	immune response (37)
11	467		none	0.00389	immune response (29)
12	462		none	0.00389	immune response (29)
OREO
Q	genes	p-value	molecular function	p-value	biological process
1	97	0	structural constituent of ribosome (13)	0	translation (14)
2	41	0	structural constituent of ribosome (10)	0	translation (10)
3	114	0	structural constituent of ribosome (13)	0	translation (14)
4	69	0	structural constituent of ribosome (17)	0	translation (17)
5	153	0	structural constituent of ribosome (14)	2e-05	translation (15)
7	575	0.00348	structural molecule activity (3)	0.00457	establishment and/or maintenance of cell polarity (6)
8	1687	0.00241	structural constituent of ribosome (30)	0.00543	translation (39)
9	289	0.00031	structural constituent of ribosome (16)	0.00117	translation (17)
nsNMF
Q	genes	p-value	molecular function	p-value	biological process
F1	100	0	structural constituent of ribosome (27)	0	translation (25)
F2	100	0.0001	stuctural constituent of ribosome (9)	2e-05	antigen processing and presentation (6)
SAMBA
Q	genes	p-value	molecular function	p-value	biological process
15	16	0.00034	zinc ion binding	0.00027	regulation of cell growth
18	10	0.00107	receptor activity	0.0122	axon guidance
25	17	0	structural constituent of ribosome	0	translation
26	16	0	structural constituent of ribosome	0	translation
27	22	0	structural constituent of ribosome	0	translation
28	22	0	structural constituent of ribosome	0	translation
29	15	0	structural constituent of ribosome	0	translation
30	16	0	structural constituent of ribosome	0	translation
31	16	0	structural constituent of ribosome	0	translation
32	16	0	structural constituent of ribosome	0	translation
33	22	0	structural constituent of ribosome	0	translation
34	28	0	structural constituent of ribosome	0	translation
35	20	0	structural constituent of ribosome	0	translation
36	19	0	structural constituent of ribosome	0	translation
37	20	0	structural constituent of ribosome	0	translation
Ontology Results for Vant Veer Data
nsNMF
Q	genes	p-value	molecular function	p-value	biological process
F1	200	0.00048	sugar binding (7)	0.00059	immune response (14)
F2	200	0.00824	symporter activity (5)	0.00253	fatty acid biosynthetic process (3)
Cheng and Churchs
Q	genes	p-value	molecular function	p-value	biological process
2	44	0.00932	4-alpha-glucanotransferase (1)	0.00932	meiotic spindle organization and biogenesis (1)
3	34		none		none
4	37	0.0076	aminomethyltransferase activity (1)	0.0076	C21-steroid hormone metabolic process (1)
5	26	0.00564	acetyl-CoA transporter activity (1)	0.00564	positive regulation of endothelial cell differentitation (1)
6	34		none	0.00736	regulation of cytoskeleton organization and biogenesis (1)
7	34	0.00662	glycine dehydrogenase activity (1)	0.00366	generation of precursor metabolites and energy (2)
8	32	0.00711	ceramide kinase activity (1)	0.00711	icosanoid biosynthetic process (1)
9	30	0.00589	3-galactosly-N-acetylglucosaminide 4-alpha-L-fucosyltransferase activity (1)	0.00589	axial mesoderm morphogenesis (1)
10	31	0.00135	cytokine activity (3)	0.00662	macroautophagy (1)
ISA
Q	genes	p-value	molecular function	p-value	biological process
1	207	1e-05	heparin binding (8)	0.00051	cell motillity (9)
2	206	0.0001	heparin binding (7)	0.00057	Notch signaling pathway (4)
3	206	0.00024	structural constituent of ribosome (8)	0	chromosome organization and biogenesis (11)
4	203	9e-05	heparin binding (7)	0.00062	angiogenesis (6)
5	215	0.0014	GDP binding (3)	0.0041	G-protein signaling, adenylate cyclase inhibiting pathway (3)
6	210	0.00493	vitamin D receptor binding (3)	0.00041	chromosome organization and biogenesis (6)
7	207	1e-05	oxygen binding (6)	0.00053	oxygen transport (3)
8	207	0.00493	metabotropic glutamate, GABA-B like receptor activity (2)	0.00079	nucleosome assembly (6)
9	203	6e-05	vitamin D receptor binding (4)	0.00169	C21-steroid hormone biosynthetic process
10	197	0.0009	DNA binding (23)	0	chromosome organization and biogenesis (sensu Eukaryota) (11)
11	196	0.00084	DNA binding (23)	0	chromosome organization and biogenesis (sensu Eukaryota) (11)
12	259	0.0073	mRNA binding (2)	0.00252	DNA damage response, signal transduction by p53 class mediator (2)
13	192		none	0.00103	zinc ion transport (3)
14	244	0.00274	ErbB-3 class receptor binding (2)	0.00132	tricarboxylic acid cycle (3)
15	180	0.0009	metal ion binding (6)	0.00047	very-long-chain fatty acid metabolic process (3)
OPSM
Q	genes	p-value	molecular function	p-value	biological process
1	2	0.00368	receptor signaling protein activity (1)		none
2	3	0.00049	MHC class II protein binding (1)	0.00049	regulation of macrophage activation (1)
3	5	0.00073	interleukin-3 receptor activity (1)	0.00055	signal transduction (4)
4	10	0.00588	chemoattractant activity (1)	0.00196	regulation of progression through S phase (1)
5	16	0.00319	interleukin-10 receptor activity (1)	0.00273	signal transduction (5)
6	35	4e-05	C-C chemokine receptor activity (4)	0	immune response (20)
7	59	0.00065	guanyl-nucleotide exchange factor activity	0	immune response (12)
8	115	4e-05	C-C chemokine receptor activity (4)	0	immune response (20)
9	221	0.00183	chemokine activity (5)	0	immune response (28)
10	455	5e-05	MHC class I receptor activity (7)	0	immune response (37)
11	995	7e-05	chemokine activity (12)	0	immune response (87)
12	2007	0.00106	transmembrane receptor activity (19)	0	immune response (114)
OREO
Q	genes	p-value	molecular function	p-value	biological process
1	116	0.00068	proteasome activator activity (2)	0	immune response (15)
2	248	0.00171	isopentenyl-diphosphate delta-isomerase activity (2)	0.00171	psotive regulation of alpha-beta T cell proliferation (2)
5	1027	0	MHC class II receptor activity (13)	0	antigen processing and presentation of peptide or polysaccharide antigen via MHC class II (11)
6	31	1e-05	chemokine activity (5)	0	immune response (8)
8	28	0	MHC class II receptor activity (10)	0	antigen processing and presentation of peptide or polysaccharide antigen via MHC class II (11)
12	380	2e-05	structural constituent of ribosome (12)	5e-05	glycolysis (6)
14	271	0	structural constituent of ribosome (12)	1e-05	translation (12)
17	23	0	MHC class I rececptor activity (6)	0	antigen processing and presentation of peptide antigen via MHC class I (6)
33	480	0.00076	3-chloroallyl aldehyde dehydrogenase activity (3)	0.00147	intracellular signaling cascade (1)
41	584	0.00049	structural constituent of ribosome (13)	0.00174	translation (14)
39	807	1e-05	MHC class II receptor activity (10)	0	antigen processing and presentation of peptide or polysaccharide antigen via MHC class II (11)
SAMBA
Q	genes	p-value	molecular function	p-value	biological process
20	78	0	extracellular matrix structural constituent (10)	0	phosphate transport (9)
24	76	0.00392	aminoacyl-tRNA ligase activity (1)	0.00392	tRNA aminoacylation for protein translation (1)
27	87	0	chemokine activity (5)	0	immune response (26)
3	124	0	chemokine activity (9)	0	immune response (33)
30	137	0.00083	wide-spectrum protease inhibitor activity (2)	0.00127	homophilic cell adhesion (6)
31	146	0.00164	serine-type endopeptidase activity (5)	0.00019	homophilic cell adhesion (6)
34	77	0	chemokine activity (6)	0	immune response (18)
36	34	0.00687	double-stranded DNA specific 5'-3' exodeoxyribonuclease activity (2)	0	cell division (10)
77	88	0	extracellular matrix structural constituent (12)	0	phosphate transport (10)
78	34	0.00019	structural molecule activity (5)	0	epidermis development (5)
82	35	0.00107	steroid binding (2)	0.00051	very-long-chain fatty acid metabolic process (2)
84	39	0.00107	unspecific monooxygenase activity (4)	0.00268	electron transport (6)
87	135	0.00061	unspecific monooxygenase activity (5)	0.00072	pigmentation (2)
93	51	0	unspecific monooxygenase activity (6)	0.00104	electron transport (7)
94	45	0	unspecific monooxygenase activity (6)	0.00042	electron transport (7)
