# Supplementary material for: Biclustering via optimal re-ordering of data matrices in systems biology: rigorous methods and comparative studies
Source: BMC Bioinformatics. 2008 Oct 27;9:458. doi: 10.1186/1471-2105-9-458 (PMC2605474; doi:10.1186/1471-2105-9-458)
Supplement: Additional file 4 — This text file contains the results for the biclustering algorithms Cheng and Church's, ISA, OPSM, BiMax, xMotif, and SAMBA for the van't Veer et al. breast cancer data set. [file 1471-2105-9-458-S4.txt]

Biclustering results for the methods Cheng and Church, ISA, OPSM, xMotif, and SAMBA
for the van't Veer et al. cancer data set

===================================================================================
Cheng and Church's

44 18
NM_003832 Contig46435_RC Contig50913_RC Contig3682_RC NM_003652 AK002016 AK001164 AF070587 AL049381 AL137600 AB007902 AB040914 Contig33758_RC AF123659 Contig53838_RC Contig51742_RC AL137639 NM_012089 NM_020640 NM_002047 NM_016946 Contig43859_RC Contig49578_RC NM_004847 Contig46244_RC Contig22386_RC NM_018087 NM_001070 M31523 NM_005175 AB014547 NM_001217 NM_004986 Contig973_RC Contig44553_RC NM_014767 NM_001549 Contig50501_RC NM_015987 NM_002395 AF058075 NM_000028 U80736 NM_001944
---53_DM_erp_no +++4_DF_erp_yes +++11_DF_erp_yes ---47_DM_erp_no +++40_DF_erp_yes +++6_DF_erp_yes +++19_DF_erp_yes +++18_DF_erp_no ---49_DM_erp_no +++43_DF_erp_yes xxx97_BRCA_erp_no ---65_DM_erp_no ---50_DM_erp_yes +++24_DF_erp_no xxx96_BRCA_erp_no xxx91_BRCA_erp_no +++41_DF_erp_yes +++37_DF_erp_unknown
34 20
Contig39834_RC Contig19551 NM_001237 NM_007173 D12485 NM_005252 NM_001941 Contig35875_RC NM_001336 Contig46608_RC NM_014826 Contig14036_RC AB037797 Contig46_RC NM_003676 NM_001304 X69804 Contig1351_RC AF227899 Contig31986_RC Contig49910_RC NM_002079 NM_004556 NM_004888 NM_006397 NM_004049 Contig47339_RC Contig53566_RC Contig60864_RC M95610 U83115 Contig42101_RC Contig42698_RC AB002351
+++4_DF_erp_yes +++9_DF_erp_yes +++21_DF_erp_yes +++29_DF_erp_yes +++7_DF_erp_no +++17_DF_erp_yes +++18_DF_erp_no +++36_DF_erp_yes ---45_DM_erp_yes ---48_DM_erp_no xxx87_BRCA_erp_no ---50_DM_erp_yes +++44_DF_erp_no xxx96_BRCA_erp_no xxx91_BRCA_erp_no xxx86_BRCA_erp_yes +++39_DF_erp_yes +++38_DF_erp_yes ---78_DM_erp_yes +++34_DF_erp_yes
37 18
NM_000104 Contig51775_RC Contig54325_RC NM_001914 Contig51963 NM_003038 NM_020163 D13642 Contig35936_RC D42047 Contig24565_RC AK001638 NM_004483 Z34893 Contig33230_RC NM_016142 NM_006783 Contig55920_RC AL122097 AF090913 NM_004385 NM_014870 NM_001225 NM_001623 M31932 Contig57231_RC AF161410 G26403 NM_018286 Contig37281_RC NM_003507 Contig42518_RC NM_006456 Contig56583_RC NM_014211 NM_018004 NM_005794
---57_DM_erp_no ---47_DM_erp_no ---56_DM_erp_yes xxx94_BRCA_erp_yes +++6_DF_erp_yes xxx95_BRCA_erp_yes +++18_DF_erp_no ---51_DM_erp_yes xxx99_BRCA_erp_yes ---52_DM_erp_yes ---75_DM_erp_no ---65_DM_erp_no xxx88_BRCA_erp_no +++44_DF_erp_no +++12_DF_erp_no ---76_DM_erp_no ---79_DM_erp_no xxx93_BRCA_erp_no
26 25
NM_001062 AB006625 Contig1018_RC NM_002858 Contig44740_RC NM_012153 D10040 Contig48572_RC AF070587 NM_005145 NM_003676 NM_001293 Contig55234_RC NM_001126 NM_004733 NM_012110 Contig1351_RC NM_006102 Contig55188_RC Contig25991 NM_003805 AL049471 NM_001731 NM_002068 NM_001465 NM_004399
xxx81_BRCA_erp_no xxx90_BRCA_erp_no +++28_DF_erp_no +++22_DF_erp_yes ---60_DM_erp_yes +++21_DF_erp_yes +++30_DF_erp_yes ---46_DM_erp_no +++17_DF_erp_yes +++31_DF_erp_yes ---69_DM_erp_yes xxx99_BRCA_erp_yes +++25_DF_erp_yes ---45_DM_erp_yes +++43_DF_erp_yes ---48_DM_erp_no xxx87_BRCA_erp_no ---65_DM_erp_no ---50_DM_erp_yes +++24_DF_erp_no +++12_DF_erp_no xxx91_BRCA_erp_no ---72_DM_erp_yes ---78_DM_erp_yes +++34_DF_erp_yes
34 18
Contig49058_RC Contig45703_RC NM_006096 NM_004415 NM_012113 Contig65785_RC NM_001540 NM_001998 NM_003651 NM_016337 NM_003977 Contig47232_RC NM_000895 NM_020188 NM_007111 Contig62306 Contig2930_RC Contig37198_RC NM_015961 Contig1351_RC Contig51105_RC Contig2099_RC NM_017791 NM_006762 AL137257 Contig22608_RC Contig41590 Contig55188_RC Contig58193_RC Contig55397_RC NM_018842 NM_016185 Contig35030_RC NM_014479
xxx84_BRCA_erp_no ---68_DM_erp_no +++11_DF_erp_yes ---47_DM_erp_no +++9_DF_erp_yes +++6_DF_erp_yes +++26_DF_erp_yes +++36_DF_erp_yes +++31_DF_erp_yes ---69_DM_erp_yes xxx83_BRCA_erp_no xxx97_BRCA_erp_no xxx91_BRCA_erp_no +++20_DF_erp_no +++15_DF_erp_yes ---72_DM_erp_yes +++38_DF_erp_yes +++41_DF_erp_yes
34 18
NM_021136 Contig29022_RC Contig45703_RC NM_001177 Contig31186_RC NM_016593 U95006 NM_020119 NM_005180 NM_001730 AL050346 Contig15433_RC AK000142 NM_016315 NM_005127 Contig37966_RC NM_004180 NM_002047 NM_005380 NM_015961 NM_000293 NM_004556 NM_002308 NM_001295 NM_003689 NM_006294 Contig30825_RC NM_003090 Contig58193_RC NM_005357 Contig63748_RC Contig30934_RC NM_000170 Contig40026_RC
xxx85_BRCA_erp_no xxx81_BRCA_erp_no ---66_DM_erp_yes +++3_DF_erp_no +++16_DF_erp_no +++9_DF_erp_yes +++6_DF_erp_yes +++19_DF_erp_yes +++30_DF_erp_yes ---70_DM_erp_yes ---77_DM_erp_no xxx99_BRCA_erp_yes xxx89_BRCA_erp_no xxx100_BRCA_erp_no ---50_DM_erp_yes +++15_DF_erp_yes ---72_DM_erp_yes +++34_DF_erp_yes
32 19
NM_014867 AF035284 NM_013258 NM_001914 NM_006558 NM_007036 NM_014731 NM_016647 Contig36448_RC D63487 AL137600 NM_001515 NM_007246 Contig33951_RC NM_005261 NM_012425 NM_012247 NM_017742 NM_004798 AF141882 NM_013378 NM_001893 NM_018247 NM_017881 NM_005563 NM_016545 Contig26393_RC Contig58755_RC NM_005739 AL137274 NM_006338 M90657
---73_DM_erp_no +++28_DF_erp_no ---47_DM_erp_no ---56_DM_erp_yes ---63_DM_erp_yes +++16_DF_erp_no +++10_DF_erp_yes +++2_DF_erp_yes +++19_DF_erp_yes +++21_DF_erp_yes +++7_DF_erp_no ---70_DM_erp_yes +++31_DF_erp_yes ---45_DM_erp_yes +++8_DF_erp_no xxx80_BRCA_erp_no xxx86_BRCA_erp_yes ---79_DM_erp_no +++37_DF_erp_unknown
30 20
L10333 Contig20749_RC Contig1239_RC NM_013989 NM_000149 NM_001081 AL049969 NM_002690 Contig375_RC Contig60194_RC Contig32597_RC D86974 AK001020 NM_017801 Contig57493_RC NM_000393 Contig49468_RC Contig47221_RC Contig15261_RC NM_004856 Contig54048_RC Contig55979_RC Contig41385_RC NM_018556 Contig57725_RC NM_000919 Contig52543_RC Contig43817_RC NM_005441 NM_002193
xxx84_BRCA_erp_no +++32_DF_erp_yes +++35_DF_erp_yes +++10_DF_erp_yes +++9_DF_erp_yes +++2_DF_erp_yes +++7_DF_erp_no +++27_DF_erp_yes ---51_DM_erp_yes +++43_DF_erp_yes +++8_DF_erp_no xxx89_BRCA_erp_no ---48_DM_erp_no xxx83_BRCA_erp_no +++24_DF_erp_no xxx91_BRCA_erp_no xxx86_BRCA_erp_yes xxx93_BRCA_erp_no +++34_DF_erp_yes ---54_DM_erp_yes
31 19
NM_004374 NM_003104 NM_005168 NM_007196 AI669022_RC AB011179 NM_016142 NM_005274 NM_015721 NM_016027 NM_005935 Contig31986_RC Contig49910_RC Contig48931_RC NM_000086 NM_006813 NM_016582 NM_004513 NM_006290 AB032988 Contig7412_RC Contig12140_RC AF019083 Contig31291_RC NM_001226 NM_000639 NM_002168 Contig48715_RC AB041269 AB020695 NM_001657
xxx90_BRCA_erp_no +++4_DF_erp_yes +++28_DF_erp_no ---59_DM_erp_yes +++3_DF_erp_no +++10_DF_erp_yes +++9_DF_erp_yes +++29_DF_erp_yes ---70_DM_erp_yes +++18_DF_erp_no ---77_DM_erp_no +++36_DF_erp_yes ---71_DM_erp_no xxx92_BRCA_erp_no ---65_DM_erp_no ---64_DM_erp_no ---78_DM_erp_yes ---55_DM_erp_yes ---54_DM_erp_yes

===================================================================================
ISA

207 5
NM_001844 Contig51981_RC NM_003832 NM_020659 Contig53047_RC NM_006533 NM_007281 NM_001615 NM_001853 NM_015515 X99142 NM_001446 NM_002275 NM_003412 NM_001999 NM_001884 Contig42227 Contig8165_RC NM_000228 Contig31010_RC NM_013261 Contig50288_RC Contig42882_RC NM_001216 NM_000584 NM_006096 NM_003376 NM_016109 NM_003740 Contig50913_RC Contig45730_RC Contig5716_RC Contig47498_RC NM_002776 AF055007 Contig51558_RC NM_003603 Contig54477_RC NM_002923 AK001100 NM_000526 NM_012101 AK000660 U17077 NM_001634 Contig64775_RC Contig50381_RC NM_006988 NM_002928 M26383 Contig46164_RC NM_006278 NM_000594 AF164104 NM_001897 AL133624 Contig16905_RC Contig46062_RC NM_014575 Contig37287_RC NM_004443 NM_014096 NM_000094 NM_005618 NM_004431 NM_000014 NM_001541 Contig54056_RC Contig1828_RC NM_002688 NM_000740 Contig48480_RC NM_004599 NM_001730 NM_013296 NM_014624 Contig57076_RC Contig50592 AL080209 NM_005928 Contig55538_RC Contig42306_RC NM_014905 NM_018012 Contig1585_RC AL117523 NM_003254 NM_003144 NM_002862 NM_007177 Contig53698_RC AK000770 NM_001605 M93718 NM_005945 M55914 NM_018290 Contig51254_RC NM_000271 NM_012110 AB029031 X94232 NM_014268 AB014568 Contig4399_RC NM_001456 NM_013943 NM_002444 NM_018181 NM_006941 Contig1798_RC Contig49910_RC NM_016134 NM_006102 NM_002659 Contig49289_RC NM_002648 Contig1778_RC Contig57258_RC NM_006931 AK001630 NM_001262 Contig60223 NM_004753 NM_014918 AB028976 NM_002019 X05610 NM_006500 NM_002526 NM_001386 NM_003380 NM_005965 S59184 AB018353 NM_004642 NM_003088 NM_006739 NM_005443 NM_012219 NM_001706 NM_016201 D31887 NM_014851 Contig706_RC NM_000484 AF152502 Contig27344_RC X76079 Contig4388_RC AB007950 Contig50153_RC NM_000636 NM_005842 NM_006147 NM_000939 Contig58755_RC M95610 NM_012413 Contig41521_RC NM_005562 NM_000676 AF159092 NM_016250 Contig4595 NM_001901 NM_001554 NM_020142 Contig58368_RC NM_002725 AB011099 NM_003012 NM_003102 NM_019885 NM_001179 NM_006271 NM_003508 NM_000908 M68874 Contig32072_RC NM_002135 NM_001276 NM_001453 NM_001885 AB002351 NM_003360 NM_005586 NM_000331 Contig55771_RC NM_005165 AL110152 NM_002852 NM_000422 NM_002639 NM_001793 NM_001944 Contig43195_RC Contig40889_RC Contig53550_RC NM_001546 NM_004750 NM_007191 AF047826 NM_005130 Contig21847_RC Contig51255_RC NM_000096
---67_DM_erp_no xxx92_BRCA_erp_no ---75_DM_erp_no xxx87_BRCA_erp_no +++12_DF_erp_no
206 5
NM_001844 NM_020659 Contig53047_RC Z11887 NM_006533 NM_007281 NM_001853 NM_015515 NM_003412 NM_001999 NM_001884 NM_000228 Contig47220 Contig31010_RC NM_013261 NM_001237 Contig50288_RC Contig53033_RC Contig42882_RC NM_000584 NM_006096 NM_003376 NM_003740 NM_000600 Contig50913_RC Contig45730_RC Contig37644_RC Contig5716_RC Contig47498_RC NM_002776 AF055007 Contig1508_RC Contig54477_RC NM_002923 NM_001941 AK001100 NM_000526 NM_012101 AB011089 Contig49790_RC AK000660 U17077 Contig32084_RC NM_016593 NM_006988 NM_005505 M26383 NM_003034 NM_003051 NM_005257 D15050 Contig46164_RC NM_006278 NM_000594 AF164104 NM_001897 AL133624 Contig16905_RC Contig46062_RC NM_014575 Contig37287_RC NM_004443 NM_005618 NM_000014 NM_000214 NM_000740 Contig48480_RC NM_004599 NM_001730 NM_013296 NM_014624 NM_002961 NM_019554 AL080209 NM_005928 Contig55538_RC Contig42306_RC Contig1585_RC Contig55700_RC NM_002336 NM_005585 NM_014962 AB037797 NM_004350 AL117523 NM_000786 AK000770 NM_001605 NM_005945 M55914 NM_018290 Contig848_RC Contig3677_RC NM_014062 Contig54614_RC Contig54613_RC NM_014754 NM_000271 NM_012110 AB029031 AB014568 NM_013943 NM_018181 NM_013327 NM_006941 Contig4500_RC NM_006281 Contig49910_RC NM_016134 NM_006102 NM_002659 NM_002648 Contig1778_RC Contig924_RC AB040881 NM_006931 AK001630 NM_014918 AL137535 AB028976 NM_003380 S59184 NM_006265 NM_004642 NM_003088 NM_006739 NM_016072 NM_005443 AB007925 NM_012219 AF052117 NM_001830 NM_014452 NM_016629 AF052159 Contig57344_RC AK001295 D31887 NM_014851 Contig706_RC NM_000484 Contig44656_RC Contig56705_RC Contig27344_RC X76079 Contig47814_RC Contig4388_RC Contig50153_RC NM_018357 NM_005842 NM_000919 NM_006147 Contig58755_RC M95610 NM_012413 Contig41521_RC NM_005562 NM_000676 AL137662 NM_000557 NM_004267 AF159092 AL137736 NM_020142 Contig58368_RC Contig39153_RC NM_002725 AB014526 NM_003102 NM_019885 NM_001179 U10991 NM_006271 NM_000908 NM_004472 M68874 Contig32072_RC NM_002135 NM_001276 NM_001453 NM_001885 Contig31864_RC Contig24655_RC NM_003360 NM_005586 NM_013363 Contig55771_RC NM_005165 Contig45964_RC Contig55838_RC AL110152 NM_002852 Contig59870_RC NM_002639 NM_001793 NM_001944 Contig43195_RC Contig40889_RC Contig53550_RC NM_001546 NM_007191 AF047826 NM_005130 Contig21847_RC Contig51255_RC NM_000096
xxx92_BRCA_erp_no ---75_DM_erp_no ---65_DM_erp_no ---50_DM_erp_yes +++12_DF_erp_no
206 5
NM_003226 NM_000695 Contig440 U67784 Contig33121_RC NM_017957 NM_002809 Contig54800_RC NM_001934 Contig43998_RC Contig45703_RC NM_005319 NM_003516 NM_003528 Contig46553_RC AJ223353 Contig19956_RC NM_001792 Contig51486_RC Contig32577_RC U95006 NM_004252 Contig56765_RC Contig54242_RC Contig32336_RC Contig55940_RC NM_002928 Contig2512_RC Contig10890_RC Contig51068_RC NM_000713 Contig52490_RC NM_016471 NM_014815 NM_006317 NM_014897 Contig46232 Contig1061_RC Contig27624_RC NM_005749 Contig51726_RC NM_017763 NM_000351 NM_005486 Contig21130_RC Contig57081_RC Contig61975 NM_001515 Contig41618_RC NM_000884 Contig44593_RC Contig33758_RC NM_004127 AF119256 NM_005896 Contig65027_RC NM_003094 NM_002766 NM_014216 NM_006804 NM_003673 NM_016507 AB020711 AL117623 Contig37966_RC NM_018946 AI355990_RC NM_006807 Contig62568_RC Contig51953_RC NM_003197 Contig2429_RC AK001163 NM_002156 NM_002708 NM_001614 NM_006907 NM_016538 NM_002949 AK000926 NM_014740 NM_005993 NM_016476 Contig57419_RC Contig81_RC NM_000918 NM_015971 NM_006640 NM_002295 NM_000992 Contig42431_RC Contig619_RC NM_003172 NM_014402 NM_005340 Contig50860_RC NM_005324 NM_002816 NM_004859 NM_020198 AL110161 NM_004459 NM_003161 NM_017647 NM_016360 NM_015462 NM_018149 AB020705 NM_006380 NM_002734 Contig55769_RC NM_007067 NM_003563 Contig678_RC NM_007146 AJ012755 Contig44054_RC NM_005831 Contig3626_RC NM_007241 AL117599 Contig57739_RC Contig54980_RC NM_015654 NM_004524 NM_004710 Contig3876_RC NM_004553 D43950 NM_005974 Contig38422_RC NM_005001 NM_002105 Contig45080_RC AF161386 Contig50324_RC AK001469 Contig55979_RC NM_016286 NM_005175 Contig48919_RC NM_018469 NM_016627 NM_016077 AF161410 NM_018346 AB014547 NM_003488 NM_016504 NM_002634 NM_016001 NM_002512 Contig35958_RC NM_005827 NM_018509 NM_000269 NM_003513 NM_003510 NM_021065 NM_021063 NM_003525 NM_003523 NM_003526 NM_003518 NM_003524 Contig28330_RC NM_000978 NM_017748 NM_002795 Contig58212_RC Contig58214_RC NM_004774 NM_006148 NM_000981 NM_000791 Contig26438_RC Contig49757_RC AL133096 Contig14780_RC AB037765 Contig63525 AF151810 NM_000231 Contig20217_RC Contig43549_RC NM_016185 AF047002 NM_002266 NM_014176 NM_018530 AL133577 Contig54536 Contig57239_RC NM_006456 NM_000044 Contig27749_RC Contig21493_RC Contig42139 AF070536 NM_002686 Contig56503_RC NM_004448 NM_005310 NM_002443 NM_005672 NM_020411
+++11_DF_erp_yes +++40_DF_erp_yes +++16_DF_erp_no ---62_DM_erp_no +++34_DF_erp_yes
203 5
NM_001844 NM_020659 Contig53047_RC NM_006533 NM_007281 NM_001615 NM_001853 NM_015515 X99142 NM_006017 NM_003412 NM_001884 Contig8165_RC NM_000228 Contig31010_RC NM_013261 Contig50288_RC Contig42882_RC NM_006096 NM_003376 NM_016109 NM_003740 Contig50913_RC Contig45730_RC Contig5716_RC Contig47498_RC NM_002776 AF055007 Contig51558_RC NM_003603 Contig54477_RC NM_002923 NM_001941 AK001100 NM_000526 NM_012101 AK000660 U17077 NM_001634 NM_000802 Contig64775_RC Contig50381_RC Contig25617_RC NM_005426 NM_006988 M26383 NM_002281 NM_000594 AF164104 NM_001897 AL133624 Contig16905_RC Contig46062_RC NM_014575 Contig37287_RC NM_004443 NM_014096 NM_000014 NM_001541 Contig1828_RC NM_000740 Contig48480_RC NM_004599 NM_001730 NM_013296 NM_014624 NM_002961 NM_019554 Contig56270_RC Contig57076_RC Contig50592 AL080209 NM_005928 NM_016733 Contig55538_RC Contig42306_RC NM_014905 NM_018012 NM_014962 NM_005587 AL117523 NM_003254 NM_003144 NM_004955 NM_002862 NM_007177 Contig53698_RC AK000770 NM_001605 NM_005945 M55914 AL117477 NM_018290 Contig51254_RC NM_012110 AB029031 AB014568 Contig4399_RC NM_001456 NM_013943 NM_002444 NM_018181 NM_006941 Contig1798_RC Contig49910_RC NM_016134 NM_006102 AL137281 Contig49289_RC NM_002648 Contig1778_RC NM_007203 Contig57258_RC NM_002661 AK001630 NM_004753 NM_014918 NM_000304 AB028976 NM_002019 X05610 NM_006500 NM_002526 NM_003380 NM_005965 S59184 AB018353 NM_004642 NM_003088 NM_006739 Contig37015_RC AF121255 NM_005443 AL050388 NM_012219 NM_001706 NM_016201 D31887 NM_014851 Contig706_RC NM_000484 AF152502 Contig27344_RC Contig43694_RC Contig4388_RC AB007950 Contig50153_RC NM_000636 X07834 NM_000919 NM_006147 NM_000939 Contig58755_RC M95610 Contig41521_RC NM_005562 NM_000676 NM_000557 AF159092 NM_016250 Contig43817_RC NM_001901 NM_003129 NM_020142 Contig58368_RC NM_002725 AB011099 NM_003012 NM_003102 NM_019885 NM_001179 U49835 NM_006271 NM_003508 NM_000908 M68874 NM_002135 NM_001276 NM_014211 NM_001453 NM_001885 AB002351 NM_003360 NM_005586 NM_014443 Contig55771_RC NM_005165 AL110152 NM_000422 NM_002639 NM_001793 NM_001944 Contig43195_RC Contig40889_RC Contig53550_RC NM_001546 NM_004750 NM_007191 AF047826 NM_005130 Contig21847_RC Contig51255_RC NM_000096
---67_DM_erp_no xxx92_BRCA_erp_no ---75_DM_erp_no xxx83_BRCA_erp_no +++12_DF_erp_no
215 4
Contig18502_RC NM_012467 NM_000854 NM_003155 Contig17248_RC Contig53445_RC AB006625 Contig53022_RC Contig31596_RC Contig44870 Contig37562_RC NM_000196 Contig34953_RC NM_000702 AF131827 NM_015964 NM_014112 NM_005723 Contig1512_RC AF063936 Contig31771_RC Contig15692_RC Contig50529 Contig35629_RC NM_000849 NM_016569 NM_017786 Contig1239_RC NM_000633 AL049265 NM_005375 Contig37571_RC AF131784 NM_006379 Contig50719_RC Contig40146 NM_000169 Contig50189_RC Contig31186_RC Contig51749_RC Contig65785_RC NM_020201 NM_018104 Contig35896_RC Contig16786_RC NM_006787 U92544 Contig11648_RC Contig53296_RC AB037836 Contig58438_RC Contig27183_RC Contig43679_RC NM_006264 NM_004695 Contig23632_RC Contig52405_RC D25304 Contig49175_RC AJ251595 NM_000610 Contig23417_RC Contig580_RC Contig57081_RC Contig1418_RC U66042 Contig61267_RC Contig57174_RC Contig56276_RC Contig46777_RC Contig30154_RC AF038193 NM_004311 Contig8888_RC NM_004354 Contig44593_RC Contig2811_RC NM_018894 Contig20635_RC U18919 NM_013451 AB032961 Contig47810_RC AL133622 M83822 Contig51235_RC Contig44064_RC Contig50391_RC NM_020347 Contig33771_RC NM_001457 Contig48970_RC Contig25659_RC NM_016153 Contig760_RC AF052185 NM_003197 Contig2429_RC Contig53038_RC NM_005000 Contig48983_RC Contig2554_RC Contig54069_RC Contig263_RC NM_001919 Contig57609_RC Contig57602_RC NM_003217 NM_001424 AJ012755 Contig53719_RC Contig52320 Contig41954_RC Contig49578_RC NM_018569 AB037756 NM_018257 NM_001656 Contig53962_RC Contig55829_RC Contig49468_RC NM_015032 Contig48659_RC AB040901 Contig54534_RC Contig55327_RC Contig52705_RC NM_001282 Contig49388_RC Contig55377_RC Contig27088_RC NM_014700 NM_007195 Contig47578_RC AB040937 Contig41590 NM_013386 Contig2652_RC Contig49818_RC Contig31449_RC Contig51442_RC Contig54661_RC Contig51328_RC NM_006520 NM_018235 NM_006701 Contig41523_RC NM_003805 NM_018656 Contig32137_RC Contig48406_RC Contig53646_RC NM_003510 AB002448 Contig47102_RC Contig46583_RC NM_003933 Contig758_RC NM_017770 NM_002184 NM_003358 M73547 Contig26438_RC NM_003489 Contig47146_RC Contig38726_RC NM_018267 NM_016108 AB037806 Contig6118_RC Contig54414_RC AF042838 Contig33998_RC Contig56434_RC NM_015987 AB007899 AB037863 Contig52565_RC Contig8364_RC Contig57264_RC NM_002894 AL137334 Contig753_RC NM_013257 Contig53183_RC NM_006868 Contig41983_RC NM_020244 Contig45591_RC NM_000170 NM_003672 AB040900 NM_000792 Contig57138_RC Contig36761_RC AL080199 NM_003714 AL050227 NM_003293 NM_003294 Contig16202_RC Contig47230_RC U79299 NM_001362 Contig45397_RC AL137566 Contig47405_RC J02639 NM_014365 AK001423 AK000345 NM_005794 NM_018476 NM_000909 Contig24609_RC
+++2_DF_erp_yes +++27_DF_erp_yes ---49_DM_erp_no +++33_DF_erp_no
210 4
NM_003226 Contig50838_RC NM_000695 Contig440 NM_000903 M29540 U67784 Contig33121_RC NM_017957 NM_002809 NM_020038 NM_003786 Contig54800_RC Contig43998_RC NM_005319 NM_003528 Contig19956_RC NM_001792 Contig29647_RC NM_006622 U95006 NM_004252 Contig56765_RC Contig54242_RC NM_015623 Contig45090_RC Contig16759_RC NM_003038 NM_004425 Contig32268_RC Contig2512_RC Contig10890_RC D13642 Contig25698_RC NM_016471 NM_014815 NM_014897 Contig46232 Contig1061_RC Contig27624_RC NM_005749 Contig51726_RC NM_017763 Contig372_RC NM_000351 AB037810 Contig56742_RC NM_016948 NM_005486 Contig1418_RC AK000260 Contig61975 NM_016270 NM_006403 Contig44593_RC Contig2811_RC Contig33758_RC NM_004127 AF119256 Contig44616_RC NM_005896 NM_000126 Contig65027_RC NM_014715 NM_002766 NM_006804 NM_003673 NM_016507 AB020711 AL117623 Contig37966_RC NM_018946 AI355990_RC NM_003204 NM_006807 Contig51953_RC NM_005932 NM_003197 Contig2429_RC NM_005659 NM_002708 NM_001614 NM_006907 NM_005993 NM_016476 Contig57419_RC NM_000918 NM_015971 NM_001960 NM_002295 Contig42431_RC Contig619_RC NM_006088 NM_003172 NM_005340 NM_005324 NM_002816 NM_004859 NM_020198 NM_003161 NM_017647 NM_016360 NM_015462 NM_018149 AB020705 NM_006380 NM_002734 Contig55769_RC NM_007067 NM_003563 Contig678_RC NM_007146 AJ012755 Contig44054_RC NM_005831 Contig3626_RC NM_007241 AL117599 Contig57739_RC Contig54980_RC NM_004524 NM_004710 Contig3876_RC AK000823 Contig25055_RC NM_013232 NM_004553 D43950 NM_012071 Contig44544_RC NM_005974 Contig38422_RC Contig45080_RC AF161386 Contig50324_RC AK001469 Contig55979_RC NM_016286 NM_001195 NM_005175 Contig48919_RC NM_018469 NM_016627 NM_016077 AF161410 NM_018346 AB014547 NM_003488 NM_016504 NM_002634 NM_016001 NM_002512 Contig35958_RC NM_005827 NM_018509 NM_000269 Contig53551_RC NM_003513 NM_003510 NM_021065 NM_003526 NM_003518 Contig56010_RC Contig37895_RC Contig28330_RC Contig973_RC NM_000978 NM_017748 NM_002795 Contig58212_RC Contig58214_RC NM_004774 NM_006148 NM_000791 Contig49757_RC AL133096 NM_005689 AB037765 Contig38493_RC Contig63525 NM_000231 Contig20217_RC Contig43549_RC NM_016185 AF047002 NM_002266 NM_015393 NM_018530 AL133577 Contig54536 NM_001046 Contig57239_RC NM_006456 NM_005971 Contig41404 Contig48806_RC Contig57644_RC NM_000044 NM_018653 Contig27749_RC Contig21493_RC AF070536 NM_002686 Contig56503_RC NM_004448 NM_005310 NM_002443 NM_005672 NM_002457 NM_004616
+++11_DF_erp_yes +++40_DF_erp_yes +++16_DF_erp_no ---62_DM_erp_no
207 4
Contig18502_RC NM_012467 NM_000854 NM_003155 Contig41905_RC NM_000685 NM_004835 NM_009585 NM_004143 Contig50838_RC Contig53022_RC NM_001150 NM_000518 NM_006163 NM_001085 NM_000624 Contig44870 Contig37562_RC NM_001756 NM_000196 NM_007173 Contig55606_RC NM_000702 NM_005723 Contig1512_RC AF063936 Contig52629_RC Contig31771_RC Contig20629_RC Contig35629_RC Contig9541_RC NM_016640 Contig40845_RC NM_000849 NM_016569 Contig1239_RC AL049265 U79293 Contig37571_RC Contig56678_RC Contig50719_RC Contig40146 Contig51749_RC NM_004711 NM_000382 NM_006787 U92544 AB037836 Contig26077_RC Contig41676_RC Contig2512_RC Contig55539_RC Contig23632_RC Contig52405_RC D25304 U90902 Contig50699_RC Contig49509_RC Contig55448_RC Contig66573_RC Contig32125_RC Contig21787_RC Contig34393_RC Contig580_RC Contig45156_RC Contig46709_RC AK000142 U66042 NM_002587 NM_018725 Contig56276_RC Contig46777_RC Contig1129_RC AF038193 NM_004311 AL137514 Contig44593_RC NM_000017 Contig20635_RC U18919 Contig46223_RC NM_002827 AB037793 NM_001642 NM_016160 Contig43054 AL133622 NM_014216 NM_004281 Contig51235_RC Contig51800 NM_006029 Contig33771_RC NM_001457 Contig48970_RC NM_004798 NM_000286 NM_006460 NM_018171 NM_016153 NM_021004 AF052185 NM_003197 Contig57940_RC Contig57173_RC Contig263_RC NM_001919 AJ012755 Contig41954_RC AB037756 NM_018257 Contig3094_RC NM_002292 AL117502 NM_006421 Contig48659_RC Contig25055_RC Contig49388_RC Contig55377_RC AL137362 Contig27088_RC NM_014700 Contig43747_RC NM_015675 Contig41590 Contig50324_RC Contig2652_RC Contig49818_RC Contig31449_RC NM_003805 NM_004462 Contig48406_RC NM_001899 NM_001552 AF055012 Contig65979_RC NM_001217 Contig47102_RC Contig758_RC NM_017770 NM_000824 NM_003358 M73547 NM_003489 Contig38726_RC NM_002999 NM_018700 NM_018267 Contig44553_RC AB037806 Contig6118_RC Contig56205_RC Contig46056_RC NM_015417 Contig52957_RC NM_000517 NM_000558 Contig44987_RC NM_015987 AB037863 Contig44040_RC Contig52565_RC Contig39939 Contig57264_RC AL137334 Contig48971_RC Contig753_RC NM_013257 Contig53183_RC NM_005739 NM_006868 NM_020244 NM_020686 NM_000170 NM_003672 AB040900 NM_000792 NM_001709 NM_005855 Contig39285_RC AB020695 NM_000165 NM_012429 Contig40026_RC Contig57138_RC Contig36761_RC AL080199 NM_003714 AL050227 NM_003293 NM_003294 Contig16202_RC Contig47230_RC U79299 NM_000926 AL137566 Contig56390_RC J02639 NM_014365 M33318 U22029 NM_000764 NM_000353 AK000345 NM_005794 NM_018476 NM_000909
+++27_DF_erp_yes +++17_DF_erp_yes +++33_DF_erp_no +++25_DF_erp_yes
207 4
AB037821 NM_003226 NM_003657 Contig50838_RC NM_000695 Contig45511_RC Contig440 NM_000888 AL359053 U67784 Contig33121_RC NM_017957 NM_002809 NM_020038 NM_003786 Contig54800_RC NM_001934 Contig43998_RC NM_003528 NM_001792 Contig29647_RC Contig55181_RC Contig54325_RC Contig31186_RC U95006 Contig56765_RC Contig54242_RC NM_000727 NM_015623 Contig45090_RC Contig16759_RC Contig26077_RC NM_003038 Contig2512_RC Contig10890_RC Contig23632_RC Contig52405_RC D13642 Contig25698_RC NM_004295 Contig52490_RC NM_016471 NM_014815 NM_018412 NM_014897 Contig46232 Contig1061_RC Contig27624_RC NM_005749 Contig51726_RC NM_017763 Contig372_RC NM_000351 AB037810 Contig15433_RC NM_005486 Contig57081_RC NM_005853 Contig1418_RC Contig61975 NM_016270 NM_006403 Contig41618_RC Contig55474_RC Contig33758_RC AF119256 Contig44616_RC NM_005896 NM_000126 Contig65027_RC AL137639 NM_002766 NM_016029 NM_014680 NM_018182 AL110163 Contig58966_RC U02032 NM_006804 NM_003673 NM_016507 AB020711 AL117623 NM_003204 NM_006807 NM_005659 NM_001614 NM_016476 Contig57419_RC NM_015971 NM_001960 Contig619_RC NM_003172 NM_004545 NM_005340 NM_005324 NM_002816 NM_004859 NM_020198 Contig331_RC AL110161 NM_004459 NM_003161 NM_017647 NM_016360 NM_015462 NM_018149 AB020705 NM_006380 NM_002734 Contig55769_RC NM_007067 NM_003563 Contig678_RC NM_007146 AJ012755 Contig44054_RC NM_005831 Contig3626_RC NM_007241 AB011121 AL117599 NM_006888 Contig57739_RC Contig54980_RC NM_014372 Contig42597_RC NM_004524 AK000823 NM_004553 D43950 Contig44544_RC NM_005974 Contig45080_RC Contig50324_RC NM_002080 AK001469 Contig55979_RC NM_016286 NM_001195 NM_005175 Contig48919_RC NM_018469 NM_016627 NM_016077 AF161410 NM_018346 AB014547 NM_003488 NM_016504 NM_002634 NM_016001 NM_002512 Contig35958_RC NM_005827 NM_018509 NM_000269 Contig53551_RC NM_003510 NM_021065 Contig56010_RC Contig28330_RC NM_000978 NM_017748 NM_002795 Contig58212_RC Contig58214_RC NM_004774 NM_006148 NM_000791 Contig49757_RC AL133096 Contig63525 AB037791 AJ290445 Contig20217_RC Contig43549_RC NM_016185 AF047002 NM_002266 NM_001505 Contig41275_RC NM_018530 AL133577 NM_001046 Contig57239_RC NM_006456 NM_005971 NM_018302 NM_006461 Contig57644_RC NM_000044 Contig38983_RC NM_018653 NM_003979 Contig27749_RC Contig21493_RC AF070536 NM_002686 Contig56503_RC NM_004448 NM_005310 NM_005672 NM_002457 NM_020178 AL117406 NM_004616
+++11_DF_erp_yes +++16_DF_erp_no ---69_DM_erp_yes ---62_DM_erp_no
203 4
NM_003226 NM_006408 NM_012342 NM_000695 Contig50357_RC AF055084 NM_004406 Contig42536_RC NM_018900 U06715 NM_002483 M29540 AL157492 NM_004003 NM_001448 NM_002809 AL080222 NM_001878 NM_014723 NM_014817 NM_006923 Contig29647_RC Contig3538_RC NM_002858 NM_004176 Contig21065_RC AL137723 NM_013421 NM_014353 NM_006622 Contig44595_RC U95006 Contig11648_RC NM_014399 AF154121 NM_012446 NM_001995 NM_015366 AF228704 NM_000637 Contig52405_RC NM_012193 NM_016647 AF070620 Contig47321_RC NM_004295 Contig52490_RC NM_016471 NM_014815 NM_007359 AL049450 NM_002585 NM_019625 Contig372_RC Contig27718_RC NM_006675 NM_000386 Contig33311_RC NM_003272 Contig56742_RC Contig57437_RC NM_002773 NM_001029 NM_003633 NM_001081 Contig55474_RC Contig748_RC NM_014448 NM_001513 NM_003944 AF027205 NM_017766 AK000425 NM_001769 Contig65027_RC Contig36081_RC Contig1540_RC Contig173 NM_004549 Contig3396_RC NM_014216 Contig54609_RC NM_012391 NM_015986 NM_001304 NM_004871 AL049346 Contig18_RC NM_005148 NM_014680 NM_018182 NM_014030 Contig52056_RC AB037782 AL110163 AK001838 AB037742 NM_000984 Contig58966_RC U02032 Contig53286_RC NM_006804 NM_003673 NM_016507 AB020711 AL117623 Contig37966_RC NM_004045 AI355990_RC NM_012117 NM_000282 NM_003134 NM_006051 Contig52417_RC AF041429 Contig51888_RC NM_004268 Contig48270_RC NM_006907 NM_001893 NM_004514 Contig81_RC NM_000918 NM_006825 NM_004545 NM_014402 NM_017586 AB002308 AL137381 NM_006888 Contig2915_RC Contig31986_RC Contig2575_RC Contig25055_RC NM_016064 NM_012228 NM_005974 Contig56843_RC NM_015524 AB033058 AB014555 Contig48877_RC Contig44278_RC NM_001226 NM_002826 NM_013382 NM_016286 NM_004104 NM_001312 AF034803 NM_014038 NM_005674 Contig45082_RC NM_002533 NM_005231 NM_003824 Contig64940_RC Contig37895_RC NM_000978 NM_017748 NM_002795 Contig58212_RC Contig58214_RC NM_004774 NM_006148 L36069 NM_003166 NM_001055 NM_001054 Contig41560_RC Contig63525 Contig41511 Contig42854 NM_017423 NM_000224 NM_002273 AL133645 Contig46089_RC Contig45806_RC NM_001236 NM_017870 NM_018530 Contig44623_RC NM_005568 Contig54536 NM_006461 NM_001254 Contig7755_RC Contig48806_RC NM_001394 NM_018910 Contig39100_RC AF073299 AF070536 NM_002686 Contig56503_RC NM_004448 NM_005310 NM_002443 NM_005672 NM_005518 Contig51037_RC AF179224
+++13_DF_erp_yes +++40_DF_erp_yes ---60_DM_erp_yes +++43_DF_erp_yes
197 4
NM_003226 NM_000695 Contig440 AI418514_RC U67784 Contig33121_RC NM_017957 NM_002809 Contig54800_RC NM_001934 Contig43998_RC NM_005319 NM_003516 NM_003528 Contig46553_RC AJ223353 Contig19956_RC NM_001792 Contig51486_RC Contig32577_RC U95006 NM_004252 Contig56765_RC Contig54242_RC Contig32336_RC Contig55940_RC NM_002928 Contig2512_RC Contig10890_RC Contig51068_RC Contig25698_RC NM_000713 D63487 NM_016471 NM_014815 NM_006317 NM_014897 Contig46232 Contig1061_RC Contig27624_RC NM_005749 Contig51726_RC NM_017763 Contig372_RC NM_000351 NM_005486 Contig21130_RC Contig57081_RC Contig61975 Contig44593_RC Contig33758_RC NM_004127 AF119256 NM_005896 Contig65027_RC NM_003094 NM_002766 NM_014216 NM_006804 NM_003673 NM_016507 AB020711 AL117623 Contig37966_RC NM_018946 AI355990_RC NM_003204 NM_006807 Contig2429_RC NM_007099 AK001163 NM_002156 NM_005659 NM_001614 NM_006907 NM_012336 NM_016538 NM_002949 AK000926 NM_014740 NM_016476 Contig57419_RC Contig81_RC NM_015971 NM_006640 NM_002295 NM_000992 Contig619_RC NM_003172 NM_014402 NM_005340 Contig50860_RC NM_005324 NM_002816 NM_004859 NM_020198 Contig331_RC AL110161 NM_004459 NM_003161 NM_017647 NM_016360 NM_015462 NM_018149 AB020705 NM_006380 NM_002734 Contig55769_RC NM_007067 NM_003563 Contig678_RC NM_007146 AJ012755 Contig44054_RC NM_005831 Contig3626_RC NM_007241 AL117599 Contig57739_RC Contig54980_RC NM_015654 NM_004524 NM_004710 Contig3876_RC NM_004553 D43950 NM_005974 Contig38422_RC NM_002105 Contig45080_RC AF161386 Contig50324_RC Contig55734_RC AK001469 Contig55979_RC NM_016286 NM_005175 Contig48919_RC NM_018469 NM_016627 NM_016077 AF161410 NM_018346 AB014547 NM_003488 NM_016504 NM_002634 NM_016001 NM_002512 Contig35958_RC NM_005827 NM_018509 NM_000269 NM_003513 NM_003510 NM_021065 NM_021063 NM_003525 NM_003523 NM_003526 NM_003518 NM_003524 Contig28330_RC NM_000978 NM_002795 Contig58212_RC Contig58214_RC NM_004774 NM_006148 NM_000981 NM_000791 Contig26438_RC Contig49757_RC AL133096 AB037765 Contig63525 Contig20217_RC Contig43549_RC NM_016185 AF047002 NM_002266 U79277 AL133577 Contig57239_RC NM_006456 NM_000044 Contig38983_RC Contig27749_RC Contig21493_RC Contig42139 AF070536 NM_002686 Contig56503_RC NM_004448 NM_005310 NM_020411 NM_002457
+++11_DF_erp_yes +++16_DF_erp_no ---62_DM_erp_no +++34_DF_erp_yes
196 4
NM_003226 NM_000695 Contig440 AI418514_RC U67784 Contig33121_RC NM_017957 NM_002809 Contig54800_RC NM_001934 Contig43998_RC NM_005319 NM_003516 NM_003528 Contig46553_RC AJ223353 Contig19956_RC NM_001792 Contig51486_RC Contig32577_RC U95006 NM_004252 Contig56765_RC Contig54242_RC Contig32336_RC Contig55940_RC NM_002928 Contig2512_RC Contig10890_RC Contig51068_RC Contig25698_RC NM_000713 NM_016471 NM_014815 NM_006317 NM_014897 Contig46232 Contig1061_RC Contig27624_RC NM_005749 Contig51726_RC NM_017763 Contig372_RC NM_000351 NM_005486 Contig21130_RC Contig57081_RC Contig61975 Contig44593_RC Contig33758_RC NM_004127 AF119256 NM_005896 Contig65027_RC NM_003094 NM_002766 NM_014216 NM_006804 NM_003673 NM_016507 AB020711 AL117623 Contig37966_RC NM_018946 AI355990_RC NM_003204 NM_006807 Contig2429_RC NM_007099 AK001163 NM_002156 NM_005659 NM_001614 NM_006907 NM_012336 NM_016538 NM_002949 AK000926 NM_014740 NM_016476 Contig57419_RC Contig81_RC NM_015971 NM_006640 NM_002295 NM_000992 Contig619_RC NM_003172 NM_014402 NM_005340 Contig50860_RC NM_005324 NM_002816 NM_004859 NM_020198 Contig331_RC AL110161 NM_004459 NM_003161 NM_017647 NM_016360 NM_015462 NM_018149 AB020705 NM_006380 NM_002734 Contig55769_RC NM_007067 NM_003563 Contig678_RC NM_007146 AJ012755 Contig44054_RC NM_005831 Contig3626_RC NM_007241 AL117599 Contig57739_RC Contig54980_RC NM_015654 NM_004524 NM_004710 Contig3876_RC NM_004553 D43950 NM_005974 Contig38422_RC NM_002105 Contig45080_RC AF161386 Contig50324_RC Contig55734_RC AK001469 Contig55979_RC NM_016286 NM_005175 Contig48919_RC NM_018469 NM_016627 NM_016077 AF161410 NM_018346 AB014547 NM_003488 NM_016504 NM_002634 NM_016001 NM_002512 Contig35958_RC NM_005827 NM_018509 NM_000269 NM_003513 NM_003510 NM_021065 NM_021063 NM_003525 NM_003523 NM_003526 NM_003518 NM_003524 Contig28330_RC NM_000978 NM_002795 Contig58212_RC Contig58214_RC NM_004774 NM_006148 NM_000981 NM_000791 Contig26438_RC Contig49757_RC AL133096 AB037765 Contig63525 Contig20217_RC Contig43549_RC NM_016185 AF047002 NM_002266 U79277 AL133577 Contig57239_RC NM_006456 NM_000044 Contig38983_RC Contig27749_RC Contig21493_RC Contig42139 AF070536 NM_002686 Contig56503_RC NM_004448 NM_005310 NM_020411 NM_002457
+++11_DF_erp_yes +++16_DF_erp_no ---62_DM_erp_no +++34_DF_erp_yes
259 3
AL137517 Contig32563_RC NM_000067 NM_001692 NM_001555 Contig17248_RC AB006625 Contig43136_RC Contig42011_RC L10333 Contig31596_RC NM_000735 NM_002594 NM_003243 NM_002160 NM_014112 NM_003234 NM_004415 NM_005688 NM_006379 NM_000169 NM_012113 Contig31186_RC Contig46075_RC AL157505 NM_001634 Contig65785_RC NM_006226 Contig15190_RC Contig41530_RC Contig53296_RC AB033073 NM_002073 Contig43679_RC Contig8861_RC Contig32268_RC NM_000627 Contig54698_RC NM_004272 D25304 AJ250475 Contig49175_RC Contig49066_RC NM_001670 AB033092 Contig380_RC Contig33603_RC NM_018162 U68494 Contig42313_RC Contig50106_RC NM_004560 Contig57081_RC Contig25290_RC Contig55574_RC Contig42770_RC Contig57174_RC Contig2899_RC AB014566 Contig56276_RC Contig8888_RC Contig2811_RC Contig49262_RC AB018268 NM_017778 NM_004674 NM_014462 Contig58329_RC Contig47483_RC Contig49089_RC NM_017650 Contig44358_RC Contig41573_RC AL157468 AK001638 NM_012329 NM_013341 AB032961 AL122055 NM_017845 Contig54340_RC Contig298_RC Contig47930_RC Contig48521_RC Contig53111_RC AL133611 M83822 NM_014811 NM_018170 NM_017742 NM_006527 NM_004125 Contig52623_RC AB028985 Contig51519_RC Contig2504_RC Z24724 NM_016618 X69804 NM_015934 NM_002940 NM_016570 NM_020640 Contig40903_RC AL122097 NM_007070 NM_017426 Contig51196_RC Contig54614_RC Contig54613_RC NM_017864 Contig20651_RC NM_015239 NM_004595 NM_018247 NM_000985 NM_014382 NM_021169 Contig3495_RC NM_014719 AF119896 Contig49409 Contig51828_RC NM_004713 Contig53038_RC Contig51453_RC NM_005000 NM_017934 Contig53581_RC Contig2554_RC Contig54069_RC NM_002448 NM_002816 Contig53719_RC NM_006055 Contig56759_RC Contig52320 Contig41954_RC AB033091 Contig55834_RC AL049378 AB023163 NM_001656 Contig53962_RC AB007896 NM_006447 Contig51940_RC NM_014739 NM_012290 NM_017684 Contig3057_RC AB002445 NM_001310 NM_015251 AL110194 AB040884 AB011087 AF070617 Contig49468_RC NM_015032 AL110212 Contig784_RC NM_002485 AB040901 AF090900 AB037851 Contig54257_RC Contig55327_RC NM_016626 NM_016603 Contig51105_RC Contig52684 Contig55991_RC Contig25809_RC Contig52705_RC AB007855 Contig42342_RC Contig54491_RC Contig34634_RC Contig51974_RC NM_014873 NM_018374 AL137257 Contig57041_RC AF131799 AB032973 NM_004537 NM_007195 NM_004999 NM_016058 Contig43385_RC NM_003909 NM_013386 Contig2652_RC Contig51442_RC Contig54661_RC Contig36900_RC Contig51328_RC NM_006520 NM_014639 Contig575_RC AB011102 Contig43083_RC Contig47005_RC Contig28679_RC AB011115 Contig51929 NM_004071 NM_012243 Contig36530_RC NM_004986 AB002448 Contig46343_RC NM_003816 Contig46583_RC NM_000791 NM_003933 Contig26438_RC Contig49757_RC NM_003489 NM_001045 Contig26706_RC AL122049 NM_007211 AL049932 NM_014456 NM_003359 NM_018000 Contig56434_RC Contig52565_RC Contig64688 Contig48057_RC Contig31681_RC NM_003919 Contig47381_RC NM_002894 Contig39242_RC X66945 NM_000675 NM_004566 Contig56583_RC NM_021127 D90070 NM_001709 NM_000642 NM_000646 NM_001928 NM_016348 Contig42274_RC Contig57138_RC Contig36761_RC AL050227 NM_006334 U79299 AL110152 Contig1850_RC Contig42139 AK001423 Contig24609_RC
---56_DM_erp_yes ---49_DM_erp_no ---45_DM_erp_yes
192 4
NM_003500 Contig18502_RC NM_000826 AB037848 NM_004143 NM_001555 NM_001150 X66087 NM_021136 L10333 U06715 Contig31596_RC Contig44870 Contig37562_RC NM_001756 Contig42532_RC L11645 AF224266 NM_000218 Contig37140_RC AL049265 NM_001218 NM_001777 NM_014665 AB040933 NM_005067 NM_013322 NM_001102 NM_000602 M16006 AL117612 Contig41676_RC Contig55940_RC NM_001951 Contig13150_RC NM_016371 Contig39132_RC NM_014056 NM_001889 Contig46452_RC U68494 Contig55448_RC NM_001748 NM_002729 NM_001529 NM_018725 NM_006644 NM_001909 NM_006526 NM_002982 AB037850 Contig47912_RC NM_002065 NM_002827 AB037793 AJ224875 Contig51414_RC NM_016578 Contig2010_RC NM_002576 AL133033 NM_016210 NM_001457 Contig25659_RC Contig52623_RC NM_019858 NM_014449 Contig51519_RC Z24724 AF131846 Contig46589_RC NM_002056 Contig56668_RC NM_017697 Contig55234_RC NM_005999 NM_014078 AB007962 NM_016027 NM_005536 NM_001695 NM_014754 NM_015942 NM_014673 NM_017864 AK000745 NM_017767 NM_007145 NM_007222 Contig51828_RC Contig57142_RC AL162039 NM_002078 NM_004713 Contig53038_RC Contig49197_RC Contig51453_RC Contig24351_RC Contig57421_RC NM_018106 Contig44712_RC AJ012755 NM_018569 AB033091 Contig1351_RC NM_018695 AF227899 AL080111 U79291 Contig55214_RC Contig78_RC AB007883 NM_006421 NM_002485 Contig62970_RC NM_006281 Contig50129_RC NM_016475 Contig54257_RC Contig54534_RC Contig55558_RC Contig51105_RC NM_006837 AL137362 AL137257 NM_006294 Contig26627_RC AB040937 NM_018638 Contig25707_RC NM_003909 Contig41590 Contig43167_RC Contig59951 NM_006265 NM_013386 Contig36900_RC Contig51328_RC NM_006520 Contig1620_RC Contig1289_RC NM_007276 NM_016587 Contig46525_RC NM_016018 Contig10973_RC NM_005836 Contig56705_RC AK000703 NM_018169 Contig26096_RC NM_014781 NM_003430 NM_004986 Contig37150_RC Contig758_RC NM_000824 NM_002184 AL133074 Contig46890_RC AB033049 NM_006713 Contig26393_RC AB037806 Contig45891_RC AB037791 NM_000517 NM_000558 NM_012296 Contig52565_RC Contig51153_RC NM_003615 Contig49948_RC NM_002894 NM_013257 Contig53183_RC NM_004566 NM_000072 NM_004920 Contig46463_RC NM_000792 NM_001709 AB011153 NM_000363 Contig51595_RC AL137566 NM_000029 NM_007117 Contig40368_RC Contig30480_RC NM_000909 Contig46937_RC
---66_DM_erp_yes +++13_DF_erp_yes +++25_DF_erp_yes +++38_DF_erp_yes
244 3
NM_003500 Contig30384_RC Contig50838_RC NM_002425 NM_003937 Contig56160_RC Contig53506 AF055084 NM_000888 AL359053 AF105067 NM_000050 NM_012337 NM_002809 NM_002160 Contig34079 Contig5549_RC NM_003311 NM_014817 Contig39845_RC NM_003221 NM_006923 NM_013421 NM_001946 AF154121 NM_002997 AK001875 D10040 NM_001995 NM_006890 AK001022 NM_005738 M61906 AL137663 AB029025 Contig35251_RC AK002016 Contig47321_RC NM_004295 NM_016471 AL049450 NM_017780 AK000184 Contig38652_RC NM_019625 Contig372_RC Contig27718_RC NM_000351 NM_012214 Contig35936_RC Contig36818_RC Contig1007_RC AL080066 NM_006675 Contig33311_RC NM_003272 NM_000149 AL050346 NM_013390 NM_002773 NM_005128 NM_018964 Contig2899_RC AB014566 NM_017425 NM_003633 NM_001621 NM_001081 Contig55474_RC NM_018444 Contig52672_RC Contig50672_RC NM_007246 Contig44616_RC NM_005896 NM_001912 NM_003264 NM_006564 AF118224 NM_015925 AL122096 S40706 S62138 Contig16367_RC NM_006719 NM_003634 NM_007267 Contig50981_RC NM_015986 NM_001304 NM_004871 AL049346 Contig18_RC NM_014680 AB037782 AK001838 AB037742 NM_000984 Contig53286_RC NM_006804 NM_003673 NM_016507 AB020711 Contig37966_RC Contig45187_RC NM_004045 NM_006051 Contig52417_RC NM_017697 Contig57493_RC NM_005923 NM_000416 NM_005625 Contig2869_RC S90469 NM_002618 NM_018630 NM_020189 NM_006907 NM_001893 NM_004514 NM_000918 NM_002047 NM_021103 AF090913 NM_006825 NM_000127 NM_016946 NM_006421 NM_006888 L10284 NM_015455 NM_016475 NM_014944 Contig4144_RC NM_002079 NM_018389 AL049415 NM_006837 NM_014637 NM_018120 NM_009587 NM_002308 Contig1434_RC NM_004509 AF129536 NM_017791 NM_001225 D42043 NM_016817 Contig44310_RC Contig57231_RC NM_018374 NM_014283 NM_016227 NM_004168 NM_013232 NM_004553 NM_016064 NM_012228 NM_014175 NM_007274 NM_005077 NM_018683 NM_004154 NM_001675 NM_005776 NM_021199 NM_001195 NM_003815 AF034803 Contig53551_RC Contig45082_RC NM_006598 NM_000270 Contig58212_RC Contig58214_RC NM_000981 NM_003166 NM_001055 NM_001054 Contig4681_RC NM_001223 NM_002346 NM_014314 NM_016816 NM_017414 NM_004223 NM_017631 NM_002201 AF026941 NM_005391 NM_000403 Contig41511 NM_003712 NM_017423 NM_014935 AB023154 NM_004358 Contig56735_RC AF052162 AB018333 NM_001236 U79277 NM_017870 NM_005556 NM_006287 AF234532 NM_018530 NM_004603 Contig24252_RC NM_018099 Contig38285_RC NM_014298 Contig57270_RC Contig35030_RC NM_006461 NM_001254 NM_002600 NM_016229 NM_002888 NM_018265 NM_005532 NM_003108 Contig39100_RC NM_002427 NM_012242 X51630 NM_004345 Contig16453_RC NM_002686 Contig56503_RC NM_004448 NM_005310 J00129 NM_000509 NM_000607 NM_003986 NM_001073 NM_006536 Contig51037_RC NM_000096 NM_002964 NM_002965
+++43_DF_erp_yes ---64_DM_erp_no ---76_DM_erp_no
180 4

===================================================================================
OPSM

2 18
NM_000560 NM_000734
+++37_DF_erp_unknown ---58_DM_erp_yes +++6_DF_erp_yes +++27_DF_erp_yes +++42_DF_erp_yes ---47_DM_erp_no +++35_DF_erp_yes +++7_DF_erp_no +++21_DF_erp_yes xxx92_BRCA_erp_no +++17_DF_erp_yes ---53_DM_erp_no xxx94_BRCA_erp_yes +++19_DF_erp_yes ---77_DM_erp_no ---68_DM_erp_no xxx98_BRCA_erp_no xxx97_BRCA_erp_no
3 15
Contig1148 X00497 Contig49282_RC
+++37_DF_erp_unknown ---58_DM_erp_yes +++6_DF_erp_yes +++27_DF_erp_yes +++14_DF_erp_yes xxx95_BRCA_erp_yes +++38_DF_erp_yes +++2_DF_erp_yes ---46_DM_erp_no +++16_DF_erp_no +++17_DF_erp_yes +++18_DF_erp_no ---77_DM_erp_no xxx98_BRCA_erp_no xxx97_BRCA_erp_no
5 12
Contig51685_RC M37033 NM_000560 NM_005335 NM_001504
+++37_DF_erp_unknown +++6_DF_erp_yes +++1_DF_erp_yes +++16_DF_erp_no +++18_DF_erp_no ---45_DM_erp_yes ---67_DM_erp_no ---77_DM_erp_no ---63_DM_erp_yes xxx89_BRCA_erp_no xxx98_BRCA_erp_no xxx97_BRCA_erp_no
10 11
NM_004350 NM_016187 M37033 NM_000560 NM_002838 NM_002350 Contig49282_RC NM_000734 NM_001504 NM_002985
+++37_DF_erp_unknown +++6_DF_erp_yes +++1_DF_erp_yes +++16_DF_erp_no +++18_DF_erp_no ---51_DM_erp_yes +++32_DF_erp_yes ---63_DM_erp_yes xxx89_BRCA_erp_no xxx98_BRCA_erp_no xxx97_BRCA_erp_no
16 10
S53354 NM_002664 NM_005337 NM_005335 Contig36042_RC NM_002118 X00497 NM_001558 Contig46244_RC NM_018460 NM_000397 Contig35635_RC Contig49282_RC NM_001504 NM_001223 NM_004267
+++37_DF_erp_unknown +++6_DF_erp_yes +++27_DF_erp_yes ---46_DM_erp_no ---53_DM_erp_no +++16_DF_erp_no +++19_DF_erp_yes ---77_DM_erp_no xxx98_BRCA_erp_no xxx97_BRCA_erp_no
35 9
Contig44939_RC NM_003720 NM_021181 S53354 NM_002664 Contig53952_RC AK001872 NM_016187 NM_000560 NM_005337 Contig1148 NM_013385 D86964 NM_005335 X00497 NM_001558 Contig46244_RC NM_004079 Contig55468_RC NM_018460 NM_004513 NM_000397 NM_002104 Contig35635_RC Contig49282_RC NM_000734 Contig51352_RC NM_001504 NM_001223 AB006746 Contig51660_RC NM_004267 NM_002341 NM_009588 NM_002986
+++37_DF_erp_unknown +++6_DF_erp_yes +++27_DF_erp_yes ---46_DM_erp_no +++17_DF_erp_yes +++19_DF_erp_yes ---77_DM_erp_no xxx98_BRCA_erp_no xxx97_BRCA_erp_no
59 8
Contig44413_RC NM_018326 NM_014096 NM_002984 NM_004951 NM_004350 AF131753 NM_014737 NM_021181 AF230904 NM_006931 NM_016650 NM_002664 Contig53952_RC AK001872 Contig1030_RC NM_016187 M37033 NM_000560 NM_005337 Contig1148 NM_013385 Contig27228_RC D86964 NM_005335 Contig36042_RC NM_002118 X00497 NM_001558 Contig46244_RC NM_002838 NM_004513 NM_005565 NM_002350 NM_000397 NM_006994 Contig44310_RC NM_018098 NM_016405 Contig33815_RC Contig59120_RC Contig47106_RC NM_005825 Contig35635_RC Contig49282_RC NM_000734 Contig51352_RC NM_006748 NM_001504 NM_017414 Contig43645_RC NM_003975 NM_002053 NM_018479 NM_004267 NM_002341 NM_009588 NM_002985 NM_002986
+++37_DF_erp_unknown +++6_DF_erp_yes +++27_DF_erp_yes xxx95_BRCA_erp_yes +++16_DF_erp_no ---77_DM_erp_no xxx98_BRCA_erp_no xxx97_BRCA_erp_no
115 7
AF101051 Contig52945_RC Contig51558_RC Contig50381_RC Contig40208_RC Contig51685_RC Contig44413_RC NM_018326 Contig43673_RC NM_014096 NM_002729 NM_001529 Contig46564_RC Contig33230_RC NM_002984 NM_004951 NM_004350 NM_006564 AF131753 AL037737_RC Contig2869_RC NM_004865 NM_016306 NM_015640 NM_000022 Contig53711_RC NM_014737 NM_021181 Contig27915_RC AF230904 NM_006931 S53354 NM_004688 NM_006074 NM_014349 NM_016650 NM_002664 Contig53952_RC AK001872 Contig1030_RC NM_002287 NM_016187 M37033 NM_000560 NM_005337 Contig1148 NM_013385 Contig27228_RC D86964 NM_005335 Contig36042_RC NM_002118 X00497 NM_001558 Contig46244_RC NM_002838 NM_004079 NM_018295 Contig55468_RC NM_018460 NM_002017 NM_004513 NM_005565 NM_002350 NM_000397 Contig52082_RC NM_006994 AJ224864 Contig44310_RC NM_020169 NM_018098 NM_016405 NM_006372 Contig33815_RC NM_017455 M21551 NM_004305 Contig59120_RC Contig47106_RC NM_006682 NM_002258 NM_005825 Contig35635_RC Contig49282_RC NM_000647 NM_000734 NM_018556 Contig51352_RC Contig41689_RC NM_006748 NM_000639 NM_000878 NM_001504 NM_001223 Contig4388_RC AB006746 M30818 NM_017414 NM_017631 Contig41538_RC Contig43645_RC Contig51660_RC NM_003975 NM_002053 NM_018479 NM_004267 NM_004367 NM_006235 AJ225093 M63438 NM_002341 NM_009588 NM_002985 NM_002986 Contig43026_RC
+++37_DF_erp_unknown +++6_DF_erp_yes +++27_DF_erp_yes +++16_DF_erp_no ---77_DM_erp_no xxx98_BRCA_erp_no xxx97_BRCA_erp_no
221 6
NM_000668 NM_005132 Contig52182_RC Contig42532_RC NM_005410 NM_006096 Contig51558_RC NM_004010 NM_000381 NM_002089 Contig40208_RC NM_006344 NM_016373 Contig51685_RC Contig44413_RC NM_018326 Contig43673_RC D25304 NM_002349 Contig48572_RC NM_014096 NM_001423 Contig54965_RC Contig57840_RC NM_001748 Contig52232_RC NM_002729 NM_001529 Contig52723_RC NM_001800 Contig40727_RC NM_007246 AB032961 Contig46564_RC Contig33230_RC NM_003956 Contig56501_RC NM_002984 NM_002110 NM_004951 NM_004350 AF061034 NM_006472 NM_016245 Contig3902_RC Contig57864_RC NM_002576 NM_002901 Contig2504_RC NM_002056 AF131753 AL037737_RC Contig2869_RC NM_004733 NM_006759 NM_018181 NM_015640 NM_006153 NM_005620 Contig52074_RC NM_014795 X56210 NM_014153 Contig178_RC NM_001310 AB033079 NM_012142 AF246221 AF090900 Contig50129_RC AK002179 Contig53711_RC NM_014737 NM_016626 Contig58029_RC Contig54491_RC NM_014164 AF062341 NM_015057 Contig49289_RC AF230904 NM_006931 NM_002661 AL110151 S53354 NM_004688 NM_006074 NM_014349 Contig46590 U72882 NM_004509 NM_002727 NM_016650 NM_015991 Contig57057_RC NM_002664 Contig53952_RC AK001872 NM_006378 NM_015907 Contig1030_RC NM_006889 NM_002287 NM_000211 NM_016187 M37033 NM_000560 NM_005337 Contig1148 NM_013385 Contig27228_RC D86964 NM_005335 NM_004877 Contig36042_RC NM_002118 X00497 NM_001558 Contig46244_RC NM_004079 NM_018295 Contig55468_RC NM_018460 NM_002017 NM_004513 NM_005565 NM_002350 NM_000397 Contig52082_RC D42043 NM_006290 NM_006994 AJ224864 Contig44310_RC AB033034 NM_020169 NM_014732 NM_002526 Contig55728_RC NM_018098 NM_014325 Contig33815_RC NM_002662 Contig575_RC NM_017455 NM_001734 NM_001733 AL157482 NM_005433 M21551 NM_004305 Contig59120_RC Contig25362_RC NM_005044 Contig47106_RC NM_006682 NM_002258 NM_005825 Contig35635_RC Contig49282_RC NM_000647 AL049667 NM_000734 X00437 NM_018556 Contig51352_RC NM_000732 Contig41689_RC NM_006748 NM_000639 NM_000878 Contig56534_RC NM_001504 NM_014767 NM_005582 NM_001223 NM_001766 Contig42036_RC NM_007005 AB018289 Contig53965_RC Contig4388_RC AB006746 M30818 Contig50634_RC Contig41538_RC Contig43645_RC Contig51660_RC X07834 NM_003975 NM_014398 NM_002053 D38522 AF052107 NM_018842 Contig47563_RC NM_012413 NM_006033 NM_018479 NM_004267 AB018333 Contig57903_RC NM_018456 NM_004367 NM_003012 NM_002985 NM_002164 Contig43476_RC NM_001565 NM_002561 AL137502 NM_002986 Contig53598_RC NM_003236 NM_001353 NM_001928 NM_005532 Contig46802_RC AF097021 Contig43026_RC NM_003986
+++37_DF_erp_unknown +++13_DF_erp_yes +++16_DF_erp_no ---77_DM_erp_no xxx98_BRCA_erp_no xxx97_BRCA_erp_no
455 5
NM_017852 NM_000668 NM_005132 Contig28152_RC NM_013999 AL080059 NM_013261 Contig52945_RC AF055007 Contig51558_RC NM_004165 NM_012101 NM_000381 AK000660 U17077 Contig32084_RC NM_001634 NM_006558 Contig57359_RC NM_000700 AB037730 Contig54667_RC NM_004414 NM_012446 NM_006344 NM_004867 Contig35884_RC Contig67182_RC NM_001078 Contig51685_RC Contig44413_RC NM_018326 AL161960 Contig43673_RC Contig35251_RC Contig46164_RC Contig48572_RC NM_001860 NM_004120 Contig36818_RC Contig1007_RC NM_004508 NM_000161 NM_014575 NM_014096 NM_006206 NM_001423 NM_000014 NM_005397 NM_002510 AA555029_RC NM_002961 NM_000358 NM_017805 AB020637 AF052142 NM_003505 NM_001773 Contig56270_RC NM_005928 NM_016733 Contig42306_RC NM_001529 Contig52723_RC AL137751 NM_016315 AK002171 NM_002192 AK001903 NM_002658 Contig1805_RC Contig53909_RC AL050002 NM_012445 NM_002821 NM_014210 Contig46564_RC NM_014962 Contig47308_RC Contig53838_RC NM_004244 NM_000433 NM_002984 NM_002110 NM_004951 NM_002298 NM_004350 NM_006564 AL117523 Contig51742_RC AF061034 NM_016815 NM_002101 NM_001628 NM_006472 NM_016245 Contig1111_RC AL133035 Contig3902_RC NM_014320 Contig57864_RC NM_017829 NM_003144 NM_020548 NM_002024 Z24724 AL133603 NM_013396 AF149785 NM_001679 NM_003904 NM_004504 NM_005923 NM_005625 NM_007240 M93718 AF099032 NM_016401 NM_016411 NM_020188 AF131753 AL037737_RC Contig2869_RC NM_005274 NM_014765 NM_012089 NM_004446 NM_021038 AB007888 Contig848_RC AF073519 NM_005659 NM_004865 NM_002936 NM_016355 NM_017819 NM_005002 D80001 Contig3677_RC AB037809 NM_013242 NM_005499 Contig56298_RC NM_004515 NM_002794 NM_016306 NM_007006 NM_016275 AF112213 NM_003675 Contig2728_RC NM_006759 NM_015523 NM_005034 Contig55004 AK000745 Contig50584_RC NM_014679 NM_001166 NM_013448 NM_003494 X94232 NM_000874 NM_014812 NM_015640 NM_002709 NM_016217 AL133623 NM_003137 NM_002131 NM_001030 NM_000022 AF146277 AL117653 NM_006169 Contig26371_RC NM_018676 AL137707 NM_004126 Contig778_RC Contig25653_RC AL353944 NM_001753 NM_014795 M65292 NM_000186 Contig2141_RC NM_015834 AB020684 Contig55798_RC AL133580 AB033091 Contig51940_RC AF227899 AL080111 Contig53066_RC Contig3057_RC Contig178_RC NM_001310 AB040884 NM_012142 AF246221 NM_007106 NM_002979 X07979 Contig43759_RC Contig53711_RC Contig42959_RC NM_001759 Contig55327_RC Contig58029_RC NM_006136 NM_002659 AL049415 NM_015057 Contig3434_RC Contig48177_RC NM_014637 D63881 NM_021181 Contig27915_RC NM_006875 Contig53242_RC Contig49289_RC AF230904 NM_007203 AL137332 Contig924_RC AB040881 NM_003368 AB037845 Contig57430_RC NM_006931 NM_002661 S53354 NM_004556 AF041261 Contig46590 NM_016650 M15178 NM_002664 Contig53952_RC NM_004938 AK001872 NM_006378 NM_001225 Contig38721_RC NM_015907 Contig1030_RC NM_006762 NM_000211 NM_016187 M37033 NM_000560 NM_005337 Contig1148 NM_013385 Contig27228_RC D86964 NM_005335 NM_015474 Contig36042_RC NM_002118 X00497 NM_001558 Contig46244_RC NM_002838 NM_004079 Contig55468_RC NM_018460 NM_002017 NM_004513 NM_005565 NM_002350 NM_000397 NM_005531 AL049935 NM_006290 NM_006994 NM_005516 NM_005514 M12758 NM_004159 NM_002116 AJ224864 Contig44310_RC NM_002800 NM_018950 NM_000146 Contig3252_RC Contig51974_RC AB033034 D43950 NM_014732 NM_017664 X05610 NM_004078 NM_002048 NM_003380 Z24725 NM_004342 Contig3259_RC AB032973 AB032988 NM_014857 NM_014297 NM_007274 NM_005563 Contig49169_RC NM_014325 NM_005190 NM_003088 Contig46218_RC NM_015905 NM_012219 NM_000852 NM_015524 Contig44690_RC Contig45821_RC AB037755 AK001295 U58033 NM_001233 NM_000313 NM_001734 NM_001733 Contig706_RC Contig51929 NM_000803 NM_016602 NM_003821 Contig53551_RC Contig44656_RC NM_002539 AL110202 NM_005433 NM_003472 NM_000270 NM_001122 NM_006383 NM_000791 NM_004454 Contig52184_RC Contig54142_RC NM_005012 NM_004808 NM_003772 AB033035 Contig30209_RC NM_004305 Contig59120_RC L29376 X75315 Contig52398_RC Contig25362_RC NM_004233 Contig47106_RC NM_006682 NM_002104 NM_002258 NM_005825 NM_001781 Contig35635_RC Contig49282_RC NM_000647 AL049667 NM_000734 NM_001767 X00437 NM_018556 Contig51352_RC NM_018384 NM_000732 Contig41689_RC NM_006748 NM_000639 NM_000878 NM_001504 NM_001223 NM_001766 NM_016619 Contig42036_RC NM_007005 NM_016929 Contig53965_RC Contig57725_RC M30818 NM_014314 NM_017414 NM_017631 Contig50634_RC NM_001549 Contig51660_RC NM_000636 X07834 NM_003975 NM_014398 NM_002053 D38522 NM_006147 Contig52720_RC Contig20708_RC NM_012413 Contig41521_RC AF047002 NM_003544 NM_018101 NM_005573 NM_018479 NM_004267 NM_003919 AL117615 Contig4595 NM_001554 NM_017821 Contig39153_RC AL137346 NM_003102 U10991 Contig45856 AJ225092 M27749 X57809 NM_006235 AF103458 M63438 AW518944_RC NM_002341 NM_009588 NM_006291 Contig42220_RC NM_001165 NM_001814 NM_005084 NM_002985 Contig44909_RC NM_002561 AL137502 NM_003020 NM_000450 AL049257 NM_001321 NM_002986 NM_018014 Contig42759_RC AB011153 AL137638 Contig1063_RC NM_001548 Contig46802_RC Contig54425 M90657 NM_014479 NM_006398 Contig21847_RC
+++37_DF_erp_unknown +++6_DF_erp_yes +++1_DF_erp_yes ---77_DM_erp_no xxx98_BRCA_erp_no
995 4
NM_004988 AF053712 NM_004245 NM_003155 AF067420 NM_000685 NM_001555 NM_002590 Contig46942_RC Z11887 NM_005046 Contig53445_RC Contig50122_RC NM_012342 NM_005764 NM_000668 NM_001740 NM_007088 NM_001150 NM_004734 NM_005132 NM_002422 NM_003937 Contig28152_RC Contig53506 NM_017579 NM_000295 AF222694 Contig66143_RC Contig52182_RC Contig35145_RC NM_003287 NM_004994 Contig1789_RC Contig42532_RC NM_014214 NM_000702 Contig38928_RC Contig34079 NM_001438 Contig21192 NM_002001 Contig50360_RC NM_003740 NM_003234 NM_015362 Contig39845_RC V00522 NM_002125 NM_005931 Contig48076_RC NM_013982 Contig52994_RC Contig52945_RC NM_000104 NM_006379 NM_005544 NM_000163 NM_000210 Contig51558_RC NM_006622 Contig3566_RC Contig54477_RC NM_004010 Contig39891_RC NM_000381 AK000660 U17077 Contig32084_RC NM_016577 NM_001634 NM_000802 Contig64775_RC NM_007047 NM_002310 Contig57359_RC NM_000700 NM_004310 NM_005651 NM_002124 NM_013322 NM_000935 NM_004338 AB028994 NM_002222 D26070 NM_002089 Contig54667_RC NM_004414 AL133105 Contig32268_RC NM_006018 Contig48204_RC NM_006344 Contig39116_RC NM_004867 NM_004527 Contig2710_RC Contig35884_RC D10040 NM_001995 Contig10890_RC NM_003652 NM_004684 NM_012193 Contig57062_RC NM_001109 NM_003039 NM_004207 NM_016373 NM_001460 NM_016235 NM_003034 Contig49581_RC NM_005257 NM_014731 Contig51685_RC NM_001770 X58529 Contig44413_RC NM_005658 NM_018326 AL161960 Contig43673_RC AK001319 Contig42542_RC AK001022 NM_018234 NM_003383 AJ250475 NM_002349 Contig50134_RC NM_000064 Contig48572_RC NM_014766 NM_006317 AK000184 NM_001860 NM_004120 NM_017633 Contig1007_RC NM_001889 NM_000161 NM_006206 NM_001423 Contig56469_RC Contig36879_RC NM_006410 Contig46452_RC U68494 NM_003152 Contig54965_RC Contig57840_RC NM_015415 Contig28522_RC AA555029_RC NM_014552 NM_014181 Contig44708_RC NM_002133 Contig50815_RC NM_014454 NM_017866 NM_001748 NM_014888 Contig55313_RC AB020637 NM_002569 AL122041 Contig1667_RC Contig21130_RC NM_001449 NM_003734 Contig1406_RC Contig52232_RC NM_001839 Contig42306_RC AF007152 NM_002729 NM_001529 Contig40824 Contig42770_RC Contig57174_RC NM_004682 NM_006014 Contig49098_RC NM_004559 AK001732 Contig54932_RC Contig33369_RC Contig748_RC NM_006644 Contig50672_RC AL137751 NM_014878 NM_012329 AF052094 NM_002345 NM_014746 AK002171 Contig375_RC AF131817 NM_005780 AL050148 NM_003010 Contig55700_RC Contig53191_RC Contig56036_RC AB032961 NM_000436 NM_006526 M34671 NM_000611 AB028949 Contig35455_RC NM_017845 Contig46564_RC NM_005585 NM_020379 NM_014962 AK001067 NM_003956 Contig47308_RC D50406 NM_020353 Contig54656_RC NM_016824 NM_019903 NM_016831 AL133585 NM_005461 NM_007309 NM_007268 NM_004244 NM_000433 NM_006864 NM_006847 NM_002984 NM_003264 NM_002110 NM_004951 NM_002298 NM_004350 NM_002185 NM_006564 NM_014395 AL117523 Contig51742_RC AF061034 NM_006472 NM_016245 Contig55770_RC NM_012425 AL137316 Contig298_RC NM_002827 AF118224 Contig3902_RC NM_015641 NM_014320 NM_002971 AB037829 Contig57864_RC NM_021238 NM_000698 NM_001175 L20688 Contig42014_RC AJ224875 Contig51414_RC NM_001293 NM_002576 NM_003144 NM_012317 NM_003980 NM_000954 NM_002766 NM_016142 Contig25659_RC NM_002901 AL110163 Contig53286_RC NM_017737 NM_006527 Contig2162_RC NM_013411 NM_000016 Contig52417_RC NM_002197 NM_017801 NM_000895 Contig49590_RC AL133603 NM_007099 NM_001539 NM_013396 AF131846 Contig46589_RC Contig56668_RC Contig41035 NM_005857 NM_001605 NM_014669 NM_001679 NM_001569 NM_002631 Contig57493_RC NM_004504 NM_005923 NM_000416 NM_005625 NM_002156 Contig40120_RC AF041429 NM_001184 AF052130 NM_020188 AF131753 AL037737_RC NM_002524 NM_004741 Contig2869_RC NM_000788 NM_014149 Contig57017_RC NM_001618 NM_004446 Contig40903_RC NM_021038 AB007888 NM_002787 Contig207_RC NM_004301 NM_021203 AF141882 NM_002200 Contig54742_RC NM_005742 NM_003729 NM_017426 NM_004865 NM_017816 NM_016055 NM_002936 AF078843 NM_016355 NM_020143 Contig3677_RC AB037809 NM_005548 NM_014062 Contig56298_RC NM_001363 NM_016306 NM_007006 NM_005690 NM_012062 NM_006406 NM_007217 AB040921 NM_004733 NM_016275 NM_014889 NM_014968 NM_006023 NM_003675 Contig2728_RC NM_019084 NM_006759 NM_015523 NM_002618 NM_014078 Contig57011_RC NM_018630 NM_005536 Contig55004 NM_015420 AL117609 NM_014673 NM_017864 AK000745 NM_004896 NM_014679 NM_001166 Contig20651_RC NM_016538 NM_000918 Contig53248_RC Contig57496_RC AL049397 NM_014812 NM_015640 NM_002709 NM_003796 NM_015957 NM_018247 NM_006825 NM_016217 Contig46158_RC NM_006153 Contig45049_RC AB032966 NM_014382 NM_000127 NM_004766 NM_007145 Contig56670_RC NM_003316 D84294 NM_007222 Contig51828_RC Contig57142_RC Contig53038_RC Contig53581_RC AL080184 Contig2554_RC Contig54069_RC NM_005822 AL353944 AB037857 AL050228 NM_001753 AF070648 NM_014795 M65292 NM_000186 X56210 AF052169 Contig2141_RC NM_002372 NM_002857 AK000617 NM_018106 Contig51403_RC NM_005324 NM_002816 NM_020198 Contig331_RC AL110161 Contig44712_RC NM_015462 AB020705 NM_002734 NM_015646 Contig52320 AB033091 Contig55834_RC Contig65227 NM_017714 AL049378 Contig1351_RC Contig53962_RC Contig1277 AB007896 NM_014153 Contig51940_RC NM_014739 Contig53066_RC NM_012290 Contig50388_RC NM_017684 Contig3057_RC AL050126 Contig178_RC Contig55214_RC AB002445 NM_015251 M82882 AL110194 AB033079 Contig49468_RC AF246221 Contig36533_RC Contig47016_RC Contig784_RC NM_016127 AL117599 Contig54263_RC NM_006888 Contig47796_RC NM_002979 AF090900 Contig50129_RC NM_014372 NM_014920 NM_015455 AB037851 Contig54257_RC NM_002211 AF186780 AK002179 Contig53711_RC NM_001759 NM_005902 NM_016603 Contig58029_RC NM_000293 NM_006136 NM_016134 Contig50084_RC Contig54491_RC Contig749_RC Contig5009_RC NM_012332 NM_020185 NM_015057 Contig3434_RC Contig48177_RC NM_006330 NM_006329 AB018324 Contig38130_RC NM_006227 AB007863 NM_006875 Contig60646_RC Contig44195_RC Contig14390_RC Contig53242_RC Contig53130 AF230904 Contig57258_RC AL137332 Contig49631_RC D80010 NM_000311 NM_002661 NM_000101 NM_004390 AL110151 W61000_RC NM_004688 NM_003177 NM_006509 NM_009587 NM_002308 AF041261 NM_006074 NM_014349 NM_014788 NM_003820 Contig46590 U72882 NM_006263 NM_002818 Contig1434_RC NM_004029 NM_001295 NM_005874 NM_002727 NM_016650 NM_015991 X03084 M15178 NM_014029 NM_016184 NM_002664 Contig53952_RC NM_002189 NM_000355 NM_014770 AK001872 NM_006378 NM_002115 NM_017791 NM_001225 Contig38721_RC NM_015907 NM_005608 NM_001778 Contig28081_RC Contig50728_RC Contig1030_RC NM_007256 NM_006762 NM_006889 NM_002287 NM_000211 NM_016187 M37033 NM_000560 NM_005337 Contig1148 Contig27228_RC D86964 Contig46172_RC NM_005541 NM_005335 NM_007074 NM_001066 NM_015474 NM_001623 NM_004877 Contig36042_RC NM_002118 X00457 X00497 NM_001558 Contig46244_RC NM_002838 NM_004355 NM_018295 Contig55468_RC NM_018460 NM_002017 NM_004513 Contig47221_RC NM_005565 NM_014036 NM_004848 NM_002350 NM_004648 NM_000591 NM_000397 NM_005531 Contig52082_RC AK001630 D42043 AL049935 NM_006290 NM_006994 NM_005516 M12679 NM_005514 M12758 NM_004159 NM_002123 AF005487 M31932 AJ224864 Contig44310_RC NM_007315 NM_000593 NM_002800 NM_018950 AK000689 NM_000285 NM_015599 NM_006854 Contig3252_RC Contig51974_RC AK002036 NM_014283 NM_016227 AL117441 AB033034 D43950 NM_007214 NM_018529 NM_004844 NM_014732 NM_014918 NM_014674 AK001652 AB028976 NM_002526 AB032973 NM_006111 AB032988 NM_014857 NM_018686 NM_016058 Contig42387_RC Contig43385_RC Contig25707_RC NM_003909 AB011104 Contig43167_RC NM_005040 NM_004830 Contig65900 Contig55728_RC NM_018204 NM_000135 NM_004856 NM_018131 NM_012341 NM_018098 Contig49270_RC NM_017702 NM_001806 NM_016405 NM_014325 NM_006372 NM_005190 AL137718 Contig46218_RC Contig32185_RC NM_000201 Contig33815_RC NM_004154 NM_002748 NM_005443 NM_001498 NM_012219 AF052117 NM_002662 Contig50295_RC AB032986 Contig36900_RC NM_006520 NM_005566 AL137648 AB011102 NM_000617 Contig31291_RC AB037755 NM_016303 NM_004911 AK001740 NM_017455 NM_012428 AL080234 NM_016587 Contig50396_RC NM_001233 Contig45859_RC NM_000313 NM_001734 NM_001733 AL049471 Contig51929 NM_001967 NM_005360 NM_000803 AF217508 AL122046 Contig33444_RC NM_001731 NM_018469 NM_003821 Contig56768_RC NM_002068 AF034803 Contig53551_RC NM_020166 NM_005746 AL157482 Contig44656_RC AL110202 NM_018009 NM_003033 Contig66632_RC Contig48697_RC NM_012243 NM_018169 M21551 NM_021077 NM_006383 Contig38288_RC Contig58530_RC AB037765 NM_004364 NM_006633 NM_012307 Contig26674_RC Contig39008_RC NM_001550 Contig55265_RC Contig43694_RC Contig50276_RC Contig37072_RC NM_004305 Contig59120_RC L29376 NM_003498 Contig8347_RC Contig52398_RC Contig25362_RC NM_005044 Contig47106_RC NM_006682 NM_002104 NM_002258 NM_005825 NM_001781 Contig35635_RC Contig49282_RC NM_000647 NM_000734 NM_001767 X00437 NM_018556 Contig51352_RC NM_018384 NM_000732 Contig40212_RC NM_000579 Contig41689_RC NM_006748 NM_000639 NM_000878 Contig56534_RC NM_001504 NM_014767 NM_005582 NM_001223 NM_001766 Contig45195_RC NM_004944 NM_000655 NM_016619 M28170 Contig42036_RC NM_016929 AB018289 Contig4388_RC AL050367 NM_002346 NM_001953 AB006746 M30818 NM_014314 NM_002038 NM_016816 NM_017414 NM_004223 Contig50634_RC NM_006417 Contig41538_RC NM_017912 Contig43645_RC Contig51660_RC NM_004900 NM_000636 X07834 NM_014398 NM_002053 AK001890 NM_006713 AB011152 Contig60864_RC D38522 NM_018192 NM_004418 NM_003954 Contig52720_RC NM_018490 NM_021095 NM_003839 NM_018842 Contig47563_RC NM_012413 NM_012449 NM_002168 Contig40813_RC NM_016185 NM_002266 AK001166 NM_018455 NM_002933 NM_006840 AL137662 Contig54318_RC Contig48756_RC NM_018479 AF052162 Contig48057_RC Contig45519_RC Contig45924_RC NM_004038 NM_005557 NM_018086 NM_004267 NM_003919 AL117615 Contig57903_RC NM_001236 NM_007150 Contig46288_RC NM_017870 Contig52971_RC AF234532 Contig44799_RC Contig46653_RC Contig39242_RC AL133577 NM_002628 Contig39153_RC Contig24252_RC AL050024 Contig40158_RC AB004857 NM_004367 Contig40298_RC NM_002844 Contig57270_RC AB014526 NM_018423 AL137346 AL117452 AL080235 NM_005739 NM_015507 AB033025 NM_002395 AL049963 NM_002438 AJ270996 NM_016459 U96394 X79782 X93006 AF063725 AJ249377 AJ225092 M27749 X57809 X57819 NM_006235 AJ225093 AF103375 AW518944_RC NM_002341 NM_009588 NM_006291 Contig42220_RC NM_001165 NM_001814 NM_005084 NM_000239 NM_002985 NM_004131 NM_002164 Contig43476_RC NM_001565 Contig44909_RC NM_002561 NM_005409 NM_002600 NM_002666 NM_000237 NM_000667 NM_000230 NM_006744 Contig37024_RC NM_001511 NM_000450 NM_000576 NM_004472 M68874 NM_020386 NM_005187 Contig55997_RC NM_002986 Contig53598_RC M24895 NM_003236 NM_001276 NM_018014 NM_016267 AK000106 Contig46362_RC Contig2639_RC NM_003506 Contig46463_RC NM_001353 NM_013363 NM_001063 NM_000028 NM_000642 NM_000646 NM_001928 Contig1063_RC NM_005101 Contig46802_RC NM_000165 Contig51595_RC NM_001362 Contig28550_RC Contig54425 NM_005139 AL110152 NM_006086 NM_002774 M90657 X01394 NM_005213 NM_005408 NM_002988 NM_014479 NM_002416 X72308 AF097021 AF047826 Contig43806_RC Contig53226_RC Contig43026_RC NM_003986 NM_002343 NM_000439 NM_000096 Contig42751_RC NM_002965 NM_006419
+++37_DF_erp_unknown +++9_DF_erp_yes xxx87_BRCA_erp_no xxx97_BRCA_erp_no
2007 3
NM_004988 Contig28549 NM_002820 AF053712 NM_004245 NM_004490 NM_003155 AF067420 NM_017852 AK000451 NM_004835 NM_001555 Contig46435_RC NM_002121 NM_000582 NM_005218 NM_002590 Z11887 NM_006533 NM_007281 NM_005046 X99142 NM_006017 NM_002275 AI497657_RC Contig53445_RC Contig52970_RC NM_012342 NM_005764 NM_000853 NM_001740 NM_007088 Contig49058_RC NM_001150 NM_004525 NM_004734 Contig21072_RC NM_005132 Contig61829_RC NM_005025 Contig14954_RC NM_002422 NM_003881 NM_003937 Contig56160_RC Contig28152_RC Contig440 Contig53506 NM_013999 AF055084 NM_001085 NM_000624 NM_000295 NM_002402 AL080059 Contig66143_RC AF101051 Contig52182_RC NM_006751 L10333 AK001856 Contig67169_RC Contig35145_RC NM_003287 NM_013261 NM_004114 NM_004994 NM_001611 Contig44870 Contig37562_RC NM_000196 NM_003469 Contig51687_RC Contig1789_RC Contig3313 Contig42532_RC NM_014214 NM_001237 Contig55606_RC Contig28030_RC Contig38928_RC AB033086 AB014533 Contig50769_RC Contig34079 NM_001438 Contig21192 Contig54800_RC NM_005410 Contig42882_RC Contig54993_RC NM_002001 Contig50360_RC NM_001870 AL359055 D25328 NM_000584 NM_006096 NM_003740 NM_006623 NM_003234 NM_015362 NM_007341 NM_002731 Contig39845_RC V00522 NM_002125 NM_005931 M54927 NM_000114 NM_004469 NM_013981 NM_013982 NM_005630 Contig45730_RC Contig52994_RC Contig3682_RC Contig52945_RC NM_000104 NM_001306 NM_006923 AB032983 NM_017954 Contig15692_RC NM_002858 NM_000849 AL049265 NM_006379 NM_005544 Contig56307 NM_001777 Contig55181_RC Contig54325_RC Contig50189_RC NM_014899 Contig4539 Contig40831_RC Contig51486_RC NM_004815 Contig5716_RC NM_012427 NM_012259 NM_000210 Contig51558_RC AB033006 NM_003149 AL157505 NM_000382 NM_005252 Contig42161_RC Contig1508_RC Contig3566_RC Contig32594_RC NM_017734 Contig54477_RC NM_002923 NM_004010 Contig39891_RC NM_012101 AB011089 X56807 Contig49790_RC NM_000381 AK000660 U17077 NM_016577 NM_001634 NM_000802 NM_006558 Contig64775_RC NM_007047 NM_002310 AK001478 Contig57359_RC NM_000700 NM_004310 Contig30552_RC NM_005651 Contig50381_RC AB037730 NM_005792 Contig41530_RC NM_002124 NM_013437 NM_013989 NM_000793 Contig53944_RC Contig56513_RC NM_001189 Contig56801_RC Contig54242_RC Contig47465_RC NM_014405 NM_004419 NM_004338 Contig54546_RC NM_018649 AF154121 NM_002073 NM_018487 AB028994 NM_002222 D26070 Contig54365_RC Contig34303_RC NM_002089 NM_014476 Contig54667_RC NM_004414 AL133105 NM_005426 Contig32268_RC Contig3607_RC NM_006988 NM_002928 NM_006018 Contig48204_RC NM_006344 Contig39116_RC NM_000927 NM_004867 NM_002036 NM_001463 Contig54268_RC Contig2710_RC Contig35884_RC D10040 NM_001995 AK000049 NM_001951 Contig10890_RC NM_003014 NM_001873 Contig54847_RC NM_003617 Contig57062_RC NM_001109 NM_003039 D50402 NM_004207 NM_000336 AL137461 NM_016235 Contig31966_RC NM_002450 Contig67182_RC NM_003051 NM_005257 NM_002281 NM_001078 Contig51685_RC NM_001770 X58529 Contig44413_RC NM_005658 NM_018326 Contig59127_RC AL161960 NM_014747 AF200348 NM_003246 AB029018 Contig9904_RC Contig43673_RC D13642 Contig67229_RC Contig45454_RC Contig448_RC NM_003887 NM_001069 NM_005738 D25304 NM_018234 Contig65478_RC Contig51822_RC AL137663 AJ250475 NM_016112 Contig35251_RC AK002016 Contig53510_RC NM_002349 Contig50134_RC NM_000064 Contig48572_RC U90902 NM_018412 NM_018354 NM_001822 NM_006317 NM_006855 NM_017780 AK000184 NM_001860 NM_004120 Contig27718_RC NM_000351 NM_012214 AA598803_RC AJ251595 NM_000610 AF098641 Contig43974_RC NM_017633 Contig1007_RC NM_004508 NM_001889 Contig380_RC NM_000161 Contig46062_RC Contig37287_RC NM_014096 NM_000902 NM_007288 NM_007289 NM_006675 Contig55984_RC NM_005618 NM_006206 Contig65401_RC NM_019847 Contig27055_RC NM_001423 AK001164 Contig939_RC NM_004431 AB028945 NM_019846 Contig55500_RC NM_000014 NM_012258 NM_002688 Contig36879_RC NM_006410 Contig48000_RC AL136549 AL080156 NM_000917 NM_012135 Contig46452_RC U68494 Contig111_RC NM_005180 NM_014384 NM_003272 NM_003152 Contig54965_RC Contig57840_RC NM_005397 NM_015415 NM_002510 Contig28522_RC NM_006866 U90916 NM_019555 AA555029_RC AF070587 Contig42615_RC NM_014552 Contig42006_RC NM_014181 NM_001730 NM_002961 NM_019554 Contig44708_RC Contig2647_RC NM_000358 NM_002133 Contig50815_RC NM_006016 NM_016948 NM_017866 NM_015878 NM_001748 NM_002064 NM_017805 AF043897 NM_014888 NM_000361 Contig55313_RC Contig23417_RC Contig32125_RC AB020637 U16752 NM_002569 AB032959 NM_013390 AF052142 NM_003505 AL122041 Contig1667_RC AL137397 Contig46709_RC U66042 NM_000129 NM_001449 NM_001773 Contig1406_RC Contig53848_RC Contig52232_RC Contig55574_RC NM_001839 NM_005928 Contig42306_RC Contig54581_RC NM_001154 AF007152 NM_002729 NM_001529 NM_001037 NM_005151 Contig40824 NM_017782 NM_001943 Contig48945_RC NM_018964 NM_000235 NM_000147 AL137600 Contig42770_RC Contig57174_RC NM_004682 AF063020 Contig1447_RC Contig52723_RC Contig4460_RC NM_002306 AK000260 NM_001621 NM_001081 Contig49098_RC NM_004559 Contig49673_RC Contig52095_RC NM_006993 D87119 NM_017983 Contig49262_RC AB018268 NM_004674 NM_014462 Contig58329_RC Contig31221_RC Contig54932_RC Contig47483_RC Contig51843 NM_001800 Contig33369_RC NM_014900 NM_002690 Contig41573_RC Contig33758_RC NM_004127 Contig748_RC AL133030 Contig40727_RC NM_006644 Contig50672_RC NM_000181 AL137751 NM_016446 NM_015976 NM_012329 AF052094 NM_003688 Contig52715_RC NM_014746 AK002171 NM_002658 NM_000943 Contig729_RC AF123659 Contig1585_RC NM_001393 NM_013231 AL050148 AF009314 NM_006486 NM_007246 AF091434 NM_016205 Contig32597_RC NM_003010 NM_013341 Contig55700_RC NM_003066 NM_003064 NM_006019 NM_006053 Contig53191_RC Contig56036_RC NM_000436 NM_006526 M34671 NM_000611 AB028949 NM_003864 AL117600 Contig35455_RC Contig2022_RC NM_017845 NM_014210 NM_005127 Contig46564_RC NM_005585 AL049279 Contig10575_RC AB037797 AK001067 NM_005587 NM_003956 NM_000385 Contig47308_RC Contig56299_RC D50406 NM_020353 Contig53838_RC Contig55048_RC Contig54656_RC NM_016824 NM_019903 Contig37878_RC NM_016831 AL122101 NM_002607 NM_002943 AL133585 NM_005461 AB037784 Contig44893_RC NM_007309 NM_001769 NM_005896 NM_000126 NM_004172 NM_007268 NM_004244 NM_001912 NM_000433 NM_006864 NM_001251 NM_006332 NM_006847 NM_002984 NM_002983 NM_003264 NM_002110 NM_004951 NM_002298 NM_004350 NM_002185 NM_006564 NM_014395 NM_002982 AL117523 Contig51742_RC AF061034 NM_001628 Contig9518_RC NM_006123 NM_004587 Contig54340_RC NM_006472 Contig3695_RC NM_016245 NM_000305 NM_012425 AL137316 Contig47912_RC Contig298_RC NM_002827 Contig2220_RC Contig47930_RC Contig3902_RC NM_015641 NM_001527 NM_014320 NM_002971 AB037829 Contig57864_RC AL050021 AL157432 NM_021238 AL122096 Contig57916_RC NM_017784 NM_000698 NM_001175 L20688 Contig42014_RC AF176646 NM_002313 NM_003254 NM_005642 Contig3396_RC NM_001293 NM_016578 Contig2010_RC NM_002576 Contig50891_RC Contig47680_RC Contig3398_RC NM_017829 NM_003144 NM_004881 Contig51464_RC Contig54745_RC NM_003980 NM_014051 Contig48852_RC NM_000954 NM_002766 NM_004955 NM_016142 Contig33771_RC NM_016029 Contig25659_RC NM_000786 Contig1584_RC AL137529 NM_002901 Contig18_RC AL110163 NM_000984 Contig58966_RC U02032 Contig53286_RC NM_016507 NM_004582 NM_018946 NM_002033 M81349 NM_017737 NM_002024 NM_004125 Contig2399_RC Contig2162_RC NM_013411 Contig53757_RC Contig63520_RC NM_020184 Contig2429_RC NM_000016 NM_017918 Contig52417_RC Contig47495_RC M96843 NM_016086 NM_018264 NM_017801 NM_000895 Contig51519_RC AJ005866 Contig49590_RC Contig2504_RC AL133603 NM_007099 NM_001539 NM_006054 NM_013396 Contig46589_RC NM_002056 Contig56668_RC NM_005857 AF149785 Contig256 NM_001605 NM_014669 NM_001679 NM_001569 X52882 Contig35182_RC NM_002631 Contig57493_RC NM_003904 NM_006002 NM_001536 AF067972 NM_004504 NM_005923 NM_000416 NM_005625 NM_006834 NM_007240 Contig40120_RC NM_006636 AF041429 M93718 NM_001184 AF052130 AF099032 NM_016401 NM_016411 NM_020188 AF131753 NM_013995 AL037737_RC NM_002524 NM_006201 NM_004741 NM_005945 M55914 NM_014364 NM_002046 NM_000342 NM_000365 Contig2869_RC NM_000788 NM_014642 S90469 NM_014149 NM_018290 NM_005274 Contig51888_RC NM_004268 NM_014765 Contig55234_RC NM_012089 Contig57017_RC NM_001126 NM_001618 NM_004446 AF220492 Contig40903_RC NM_021038 AB007888 NM_002787 Contig55920_RC Contig207_RC Contig2629_RC AF073519 NM_004301 Contig48270_RC NM_005659 NM_021203 AF141882 NM_002200 Contig54742_RC AF092132 NM_005049 NM_018128 NM_007070 NM_005742 NM_003729 NM_017426 NM_004865 NM_006004 NM_007111 NM_017816 L35035 NM_004939 NM_016055 NM_002936 AF052155 NM_004053 NM_018093 Contig55950_RC NM_002808 NM_004068 NM_016491 NM_016126 Contig47645_RC U72514 AF078843 NM_016355 NM_007273 NM_017819 Contig1505_RC NM_005002 NM_020143 NM_006087 D80001 Contig3677_RC AB037809 NM_013242 AL162049 NM_005548 NM_014062 NM_005499 Contig56298_RC D83781 NM_001363 Contig44939_RC NM_004515 NM_002794 NM_016306 NM_007006 NM_005690 NM_012062 NM_020150 NM_002708 NM_006406 Contig56457_RC NM_007217 AB040921 NM_004733 NM_016275 AF112213 NM_014889 NM_014968 NM_005174 NM_006023 NM_003675 Contig2728_RC NM_019084 NM_006759 NM_005614 NM_000317 NM_015523 NM_003720 NM_002618 Contig52482_RC NM_014078 NM_017956 NM_018630 NM_018024 NM_000989 NM_005536 NM_001695 Contig54613_RC NM_014754 NM_015942 NM_015420 AL117609 NM_014673 NM_017864 AK000745 AL137295 NM_003601 NM_004896 NM_014679 NM_001166 Contig57803_RC NM_013448 NM_001614 NM_006907 NM_012336 NM_004514 NM_016538 NM_002949 NM_016476 NM_000918 U37689 NM_001960 NM_001916 NM_012110 NM_003494 AB029031 NM_006851 X94232 NM_014268 AB014568 NM_013943 NM_002444 NM_018181 NM_016839 Contig53248_RC NM_000154 NM_004451 Contig57496_RC NM_013327 NM_021103 AF090913 NM_000874 AL049397 NM_014812 NM_018473 NM_015239 NM_006296 NM_015640 NM_002709 NM_003953 AL035297 NM_003796 NM_015957 NM_018247 NM_006825 NM_016217 Contig46158_RC AL133623 NM_006153 Contig54342_RC NM_000175 Contig50004_RC NM_003137 M30448 NM_001016 X80822 X69150 NM_002295 NM_000985 NM_000969 NM_001031 NM_005809 NM_015956 Contig45049_RC AB032966 NM_014382 NM_005915 NM_003707 NM_000127 NM_004766 NM_021169 NM_007145 NM_005620 NM_000022 Contig56670_RC NM_004817 NM_007222 NM_003262 Contig51828_RC Contig57142_RC AL162039 NM_002078 AL117611 Contig53581_RC Contig48983_RC NM_016387 AL137333 AF035307 AL080184 Contig4500_RC NM_006895 NM_005340 Contig54069_RC NM_001235 NM_004353 AL110226 NM_014061 AK000884 NM_005822 AF124432 NM_002615 Contig2930_RC NM_002290 X15880 NM_002593 NM_001795 Contig25653_RC AL353944 NM_016931 NM_000138 Contig43859_RC NM_000332 Contig52074_RC NM_014795 M65292 NM_000186 X56210 AF052169 NM_015834 Contig1798_RC NM_002372 NM_015961 U17989 NM_018366 Contig40121_RC AK000617 AB014589 Contig51403_RC NM_004859 Contig331_RC AL110161 Contig44712_RC NM_017647 NM_016360 NM_018149 AB020705 NM_002734 NM_003563 Contig678_RC Contig44054_RC NM_005831 Contig3626_RC NM_007241 NM_015646 NM_014886 NM_006055 NM_003070 Contig52320 Contig34129_RC Contig41954_RC AB033091 Contig55834_RC NM_018165 NM_018257 Contig53658_RC Contig65227 NM_017714 AL049378 Contig1351_RC AB023163 NM_001656 NM_018695 Contig53962_RC Contig1277 AK000174 AB007896 NM_014153 Contig54159_RC AF103804 NM_006447 Contig51940_RC NM_014739 AL080111 Contig53066_RC AB029001 NM_012290 Contig50388_RC NM_017684 Contig3057_RC AL050126 Contig178_RC Contig55214_RC NM_015153 Contig78_RC AF126028 AB002445 NM_001206 NM_001310 NM_015251 NM_014335 M82882 AL110194 AB040884 AB033079 NM_012142 Contig15550_RC Contig719_RC NM_005667 AB023152 NM_014965 NM_003894 Contig49468_RC NM_020199 AF246221 Contig36533_RC Contig47016_RC NM_007106 NM_001681 Contig784_RC AB011121 NM_000249 NM_016127 Contig48659_RC AL117599 Contig54263_RC Contig4467_RC Contig39626_RC NM_006888 Contig54980_RC Contig47796_RC NM_002979 AF090900 Contig50129_RC NM_014372 NM_014920 L10284 NM_015455 AB037851 NM_016475 Contig54257_RC Contig1403_RC AF186780 Contig53711_RC Contig42959_RC NM_014737 NM_001759 NM_016626 NM_005902 NM_016603 Contig55558_RC Contig58029_RC Contig4144_RC NM_000293 NM_006136 Contig42597_RC Contig49910_RC NM_016134 NM_006102 Contig50084_RC Contig54491_RC Contig749_RC NM_013330 NM_002079 NM_004761 Contig5009_RC NM_014164 NM_018022 NM_002659 NM_012332 NM_018389 Contig2099_RC AL049415 Contig55785_RC NM_020185 NM_014563 NM_001331 AF062341 NM_015057 Contig3434_RC Contig48177_RC NM_006837 Contig46443_RC Contig2883_RC NM_000991 NM_001009 NM_015972 Contig53439_RC NM_019006 NM_006329 NM_006227 NM_021181 AJ276429 Contig27915_RC NM_006875 Contig60646_RC Contig44195_RC AF103530 Contig14390_RC Contig42547 Contig20907_RC AF090353 NM_001845 NM_006813 Contig3940_RC Contig53242_RC Contig53130 Contig49289_RC NM_002648 AF230904 NM_007203 Contig57258_RC AL137332 Contig57023_RC Contig842_RC Contig49631_RC Contig924_RC AB040881 D80010 NM_003368 AB037845 Contig57430_RC NM_000311 NM_006931 AB020677 NM_002661 NM_004390 AL110151 S53354 W61000_RC NM_004688 NM_003177 NM_004556 NM_006509 NM_009587 NM_002308 AF041261 NM_006074 NM_014349 D86976 NM_014788 NM_003820 Contig46590 AB025254 U72882 NM_006263 NM_002818 Contig1586_RC Contig1434_RC NM_004509 NM_004029 NM_001295 NM_005874 NM_002727 NM_016650 NM_015991 X03084 M15178 Contig57057_RC NM_014029 NM_016184 NM_002664 Contig53952_RC NM_002189 NM_000355 NM_014770 NM_004938 AK001872 NM_006378 NM_002115 NM_001225 Contig38721_RC NM_015907 NM_005608 Contig28081_RC NM_006495 Contig50728_RC Contig1030_RC NM_016582 NM_007256 NM_006762 NM_006889 NM_002287 NM_000211 NM_003982 NM_003332 NM_005892 NM_016187 M37033 NM_000560 NM_005337 Contig1148 NM_013385 Contig27228_RC D86964 Contig46172_RC NM_005541 NM_005335 NM_007074 NM_000073 NM_001066 NM_015474 NM_001623 NM_004847 NM_004877 Contig36042_RC NM_005849 NM_002118 NM_019111 X00457 X00497 NM_001558 Contig46244_RC NM_002838 NM_004079 NM_004355 NM_018295 Contig55468_RC NM_018460 NM_002017 NM_004513 Contig47221_RC NM_005565 NM_014036 NM_004848 NM_002350 NM_004648 NM_000591 NM_000397 NM_005531 Contig52082_RC AK001630 D42043 AL049935 NM_006290 NM_006994 NM_005516 M12679 NM_005514 M12758 NM_004159 L00635 NM_002116 NM_002123 AF005487 M31932 AJ224864 X14356 NM_000566 NM_016817 Contig44310_RC NM_007315 NM_000593 NM_002800 NM_018950 NM_016135 AK000689 NM_000146 Contig57231_RC NM_002162 NM_000285 AL157454 NM_006822 Contig35710_RC NM_015599 NM_006854 Contig60223 Contig3252_RC NM_003689 NM_004753 Contig51974_RC AK002036 NM_014283 NM_016227 AL117441 NM_006243 AB033034 NM_004553 D43950 AK000539 NM_007214 NM_018529 Contig1315_RC NM_004844 NM_020169 NM_014732 AF141968 NM_012090 NM_014918 NM_014674 Contig57222_RC Contig57041_RC NM_017664 AK001652 AB028976 NM_001855 AB018301 NM_002526 NM_005032 NM_001386 NM_002048 NM_003380 Z24725 NM_004342 NM_005965 S59184 AB032973 Contig40822_RC NM_006111 Contig2226_RC AB032988 NM_004107 NM_014857 AB018353 Contig42387_RC Contig43385_RC Contig25707_RC NM_003909 AB011104 NM_005040 NM_014297 NM_004830 NM_014175 NM_007274 NM_006397 NM_007057 Contig28712_RC NM_015895 Contig65900 Contig569_RC NM_003090 NM_018204 NM_001905 NM_002106 Contig56843_RC NM_004856 NM_013277 NM_006607 NM_003035 NM_005563 Contig17345_RC NM_003875 AK000552 NM_018683 NM_018186 NM_002916 NM_012341 Contig49169_RC NM_018098 D55716 Contig49270_RC NM_017702 Contig41635_RC NM_016405 NM_014325 NM_006372 NM_005190 D38521 NM_004642 NM_003088 Contig46218_RC Contig32185_RC NM_018087 NM_000201 Contig33815_RC NM_004154 Contig37015_RC NM_016072 NM_004049 NM_006469 AF161553 NM_002748 Contig45080_RC NM_005443 NM_002219 Contig2652_RC NM_013339 NM_002633 AL050388 NM_012219 AF052117 NM_001830 NM_002662 NM_014452 Contig50295_RC Contig57561_RC NM_021213 AB032986 Contig44690_RC Contig51442_RC Contig54661_RC Contig36900_RC Contig49685_RC Contig51328_RC NM_006520 NM_014639 Contig575_RC NM_000158 NM_005566 AL137648 AB011102 NM_000204 Contig45821_RC NM_000617 AK000543 NM_017720 NM_017640 NM_001747 NM_002428 Contig31291_RC NM_001675 NM_003681 NM_005776 NM_005655 NM_004199 AB037755 D31887 U58033 NM_016303 Contig49013_RC Contig55734_RC AK001740 NM_017455 NM_012428 NM_004663 AL080234 NM_007276 NM_016587 AB007892 Contig50396_RC NM_001233 NM_000313 NM_001734 NM_001733 Contig10363_RC AL049471 Contig706_RC D79994 NM_000484 Contig51929 NM_001967 NM_005360 NM_000803 AF217508 NM_006341 NM_001985 NM_018656 NM_016602 AL157424 NM_005908 NM_004071 NM_015892 Contig48406_RC AB014511 NM_001731 NM_021199 Contig57090_RC Contig48954_RC NM_018191 Contig55852_RC NM_001195 AB014547 NM_016001 NM_002512 NM_018509 NM_000269 NM_003821 Contig56768_RC NM_002068 AL049367 AW673036_RC NM_017596 Contig53551_RC AF055012 NM_014038 Contig49445_RC NM_020179 NM_020166 NM_005746 AL157482 NM_006357 Contig44656_RC NM_002539 AL110202 NM_005433 NM_003472 NM_014302 Contig45082_RC NM_018009 NM_003033 Contig66632_RC Contig41385_RC Contig48697_RC Contig52137_RC NM_012243 NM_018169 NM_016220 NM_001122 M21551 NM_021077 NM_006383 Contig38288_RC NM_020197 Contig973_RC NM_002795 Contig58212_RC NM_005567 NM_000321 NM_001047 NM_018205 Contig1970_RC Contig52579_RC Contig26438_RC Contig718_RC NM_003489 Contig47146_RC NM_018390 AF131825 NM_004364 NM_018267 NM_006633 NM_012307 NM_018153 NM_016533 NM_004454 Contig52184_RC Contig26674_RC Contig54142_RC AB023139 Contig50385_RC X76079 NM_005012 Contig40573_RC NM_004808 NM_003772 AB033035 Contig30209_RC Contig50276_RC Contig37072_RC NM_004305 Contig50814_RC Contig59120_RC AL080169 L29376 X75315 NM_003498 Contig8347_RC Contig52398_RC Contig25362_RC NM_005044 G26403 NM_004233 Contig47106_RC NM_006682 NM_002104 NM_002258 NM_005825 NM_001781 Contig35635_RC Contig49282_RC NM_000647 AL049667 NM_000734 NM_001767 X00437 NM_018556 Contig51352_RC NM_018384 NM_000732 Contig40212_RC NM_000579 Contig41689_RC NM_006748 NM_000639 NM_000878 Contig56534_RC NM_001504 NM_014767 NM_005582 NM_001223 NM_001766 Contig45195_RC NM_014879 NM_004944 NM_003202 NM_000655 NM_016619 M28170 Contig42036_RC NM_007005 NM_016929 AB018289 Contig53965_RC Contig36152_RC Contig47814_RC Contig4388_RC AB007950 AL050367 Contig57725_RC NM_001953 AB006746 M30818 NM_014314 NM_016816 NM_004223 Contig50634_RC NM_002201 NM_006417 Contig41538_RC NM_001549 NM_017912 Contig43645_RC Contig51660_RC NM_004900 NM_004184 Contig50153_RC NM_000636 X07834 NM_003975 NM_014398 NM_002053 AK001890 NM_006713 NM_018357 NM_007038 NM_005391 NM_001482 AB011152 NM_018988 NM_003165 Contig63525 NM_000690 NM_003706 Contig26393_RC Contig46289_RC NM_014782 Contig60864_RC D38522 NM_018192 NM_000919 NM_000950 NM_012168 NM_004438 NM_004418 NM_003954 Contig52720_RC NM_004433 Contig36339_RC NM_018490 NM_012395 NM_006314 Contig47067_RC AF052107 AL137572 Contig33741_RC NM_017698 AB020713 NM_005523 Contig55767_RC NM_020186 NM_004561 Contig43206_RC NM_000939 AL096737 NM_021095 NM_003839 NM_018842 Contig8980_RC NM_012296 Contig47563_RC AB023154 NM_012413 U83115 NM_006033 NM_006516 Contig41402_RC NM_012449 NM_002168 NM_001673 Contig20217_RC Contig43549_RC NM_018136 AF047002 NM_019013 NM_004701 Contig31288_RC NM_004456 NM_018101 AK001166 NM_003579 NM_014791 NM_018685 AB024704 NM_018455 NM_016095 Contig41413_RC NM_002933 NM_006840 NM_015919 NM_016818 AL137662 Contig54318_RC Contig56735_RC Contig48756_RC NM_002705 NM_005361 NM_004909 NM_018479 AF052162 NM_014643 Contig48057_RC Contig45519_RC Contig45924_RC NM_005557 NM_002300 NM_000557 NM_006769 NM_018086 NM_004267 NM_003919 NM_003507 AF159092 NM_016250 Contig39939 Contig57903_RC Contig48800_RC AK001865 NM_014400 NM_001236 NM_007150 Contig35204_RC NM_015393 NM_003567 AK002138 Contig46288_RC NM_017870 Contig52971_RC Contig3464_RC NM_000399 Contig20953_RC Contig6344_RC NM_012105 Contig47381_RC NM_000300 NM_006470 Contig57264_RC Contig2339_RC NM_002894 NM_006287 NM_017821 Contig10437_RC NM_018456 NM_014274 AF234532 Contig44799_RC Contig46653_RC Contig39242_RC AL133577 Contig12742_RC Contig42101_RC NM_002628 NM_015677 Contig39153_RC Contig24252_RC AL117435 NM_005342 Contig48971_RC Contig40158_RC AB004857 NM_003810 Contig31913_RC NM_004367 Contig40298_RC NM_002844 Contig57270_RC Contig46301_RC Contig56096 NM_018423 AL137346 Contig26022_RC NM_004683 NM_000222 NM_003012 AL110126 NM_019885 U49835 AL117452 U10991 AL080235 K02276 NM_017709 NM_005739 NM_015507 Contig35030_RC NM_006770 NM_001428 NM_002395 AL049963 NM_002438 Contig45856 Contig10268_RC AJ270996 NM_016459 AF058075 X79782 X93006 AF063725 AJ249377 AJ225092 M27749 X57809 X57819 NM_006235 AJ225093 AF103375 AF103458 M63438 NM_017731 AW518944_RC NM_006274 NM_001838 NM_002341 NM_009588 NM_006291 NM_003121 Contig42220_RC NM_001165 NM_001814 NM_005084 NM_000239 NM_002985 NM_004131 Contig43476_RC NM_001565 Contig44909_RC NM_002561 NM_005409 NM_002600 AL137502 NM_006868 AL137274 Contig56583_RC NM_001645 NM_000230 NM_004675 Contig30409_RC Contig48715_RC NM_001511 NM_000450 NM_000576 AB014567 NM_004472 M68874 Contig44757_RC NM_021190 NM_021127 D90070 AL137449 NM_000775 AL049257 Contig32072_RC NM_005187 NM_016229 X52015 Contig48806_RC NM_018407 J04162 Contig45381_RC NM_001321 AB041269 NM_002986 NM_020990 Contig31708_RC Contig28028_RC Contig53598_RC NM_014696 M24895 NM_020978 NM_003236 NM_001333 NM_001276 NM_018014 NM_016267 NM_014211 NM_001453 NM_001885 AB002351 Contig31864_RC Contig24655_RC NM_003360 AK000106 NM_014074 NM_020639 Contig46362_RC NM_014553 Contig54729_RC Contig42759_RC Contig2639_RC NM_003878 NM_003506 Contig46463_RC NM_003672 AB040900 Contig29639_RC AB011153 NM_001353 NM_000331 NM_001063 NM_000299 NM_000028 NM_000642 NM_000646 NM_018215 Contig1063_RC NM_001548 NM_002462 NM_005101 NM_005532 Contig46802_RC NM_018653 U80736 Contig31295_RC Contig53007_RC Contig51595_RC NM_003293 NM_003294 NM_001362 NM_021076 NM_002899 Contig54425 NM_013230 NM_006681 NM_005139 NM_018004 AL110152 NM_005752 NM_006086 NM_005325 NM_002852 NM_007231 NM_002774 Contig59870_RC NM_000422 NM_001944 Contig40889_RC Contig53550_RC M90657 NM_000077 AB040886 X01394 Contig45397_RC Contig42139 NM_001546 NM_004750 Contig15750_RC NM_005213 NM_005408 NM_002988 NM_014479 NM_002416 NM_006398 Y14737 X51630 U66702 NM_002407 Contig38520_RC AF097021 Contig44191_RC NM_000477 Contig29982_RC AF047826 NM_000509 Contig43806_RC Contig53226_RC Contig43026_RC NM_003986 NM_002343 NM_004291 NM_000439 NM_013243 NM_001942 NM_004616 Contig51037_RC Contig42751_RC NM_006115 NM_002964
+++37_DF_erp_unknown +++29_DF_erp_yes xxx97_BRCA_erp_no

===================================================================================
xMotif -- No biclusters reported

===================================================================================
SAMBA

0	1	NM_006533
0	1	NM_007281
0	1	NM_015515
0	1	NM_006017
0	1	Contig14954_RC
0	1	NM_001124
0	1	NM_003376
0	1	NM_016109
0	1	NM_003740
0	1	NM_000600
0	1	NM_006623
0	1	NM_002923
0	1	X56807
0	1	NM_000381
0	1	AK000660
0	1	U17077
0	1	NM_014241
0	1	Contig25617_RC
0	1	Contig49581_RC
0	1	Contig31966_RC
0	1	NM_002450
0	1	NM_005245
0	1	NM_002281
0	1	AL080209
0	1	NM_003088
0	1	AL137718
0	1	Contig28552_RC
0	1	Contig46218_RC
0	1	NM_016629
0	1	Contig43694_RC
0	1	AB007950
0	1	AL050367
0	1	Contig57725_RC
0	1	NM_000636
0	1	Contig41521_RC
0	1	NM_005557
0	1	NM_006769
0	1	NM_003012
0	1	AL110126
0	1	AL117452
0	1	Contig66705_RC
0	1	NM_000908
0	1	M68874
0	1	Contig44757_RC
0	1	NM_002996
0	1	AB023211
0	1	NM_018014
0	1	NM_016267
0	1	NM_014211
0	1	NM_001453
0	1	AB002351
0	1	NM_003360
0	1	NM_000299
0	1	Contig54425
0	1	Contig27882_RC
0	1	NM_005325
0	1	NM_000422
0	1	NM_001793
0	1	Contig40889_RC
0	1	NM_000077
0	1	NM_001546
0	0	---73_DM_erp_no
0	0	+++8_DF_erp_no
0	0	xxx89_BRCA_erp_no
0	0	---67_DM_erp_no
0	0	---48_DM_erp_no
0	0	xxx92_BRCA_erp_no
0	0	---75_DM_erp_no
0	0	xxx87_BRCA_erp_no
0	0	xxx98_BRCA_erp_no
0	0	xxx97_BRCA_erp_no
0	0	---65_DM_erp_no
0	0	xxx88_BRCA_erp_no
0	0	xxx100_BRCA_erp_no
0	0	---50_DM_erp_yes
0	0	+++24_DF_erp_no
0	0	+++12_DF_erp_no
1	1	NM_020659
1	1	Contig53047_RC
1	1	NM_000424
1	1	NM_005978
1	1	NM_001853
1	1	NM_003412
1	1	NM_001740
1	1	Contig42227
1	1	NM_006096
1	1	NM_003740
1	1	NM_000600
1	1	Contig50913_RC
1	1	NM_006623
1	1	Contig51066_RC
1	1	Contig5716_RC
1	1	AF055007
1	1	NM_000526
1	1	Contig49790_RC
1	1	AK000660
1	1	NM_006558
1	1	Contig67182_RC
1	1	NM_003051
1	1	NM_000740
1	1	NM_014364
1	1	NM_002046
1	1	NM_014865
1	1	NM_006845
1	1	NM_003504
1	1	NM_004217
1	1	Contig57584_RC
1	1	NM_003088
1	1	NM_012219
1	1	NM_001830
1	1	NM_000636
1	1	X07834
1	1	NM_002053
1	1	Contig58755_RC
1	1	NM_000676
1	1	NM_006516
1	1	NM_001360
1	1	NM_003806
1	1	Contig43549_RC
1	1	Contig44585_RC
1	1	NM_019013
1	1	NM_001809
1	1	Contig38901_RC
1	1	NM_001255
1	1	U74612
1	1	NM_018685
1	1	NM_004336
1	1	NM_005557
1	1	NM_002300
1	1	NM_004267
1	1	AL117452
1	1	U10991
1	1	Contig66705_RC
1	1	NM_006271
1	1	NM_003508
1	1	NM_004181
1	1	NM_000908
1	1	Contig45291_RC
1	1	NM_002250
1	1	Contig53641_RC
1	1	NM_018014
1	1	NM_016267
1	1	NM_001453
1	1	NM_001885
1	1	AB002351
1	1	NM_003360
1	1	NM_000299
1	1	Contig34989_RC
1	1	Contig54425
1	1	NM_006681
1	1	Contig27882_RC
1	1	Contig55725_RC
1	1	NM_005325
1	1	NM_002852
1	1	NM_002774
1	1	Contig59870_RC
1	1	NM_000422
1	1	NM_002639
1	1	NM_001793
1	1	Contig40889_RC
1	1	Contig53550_RC
1	1	M90657
1	1	NM_002426
1	1	AF047826
1	0	---53_DM_erp_no
1	0	+++36_DF_erp_yes
1	0	+++8_DF_erp_no
1	0	---67_DM_erp_no
1	0	xxx92_BRCA_erp_no
1	0	xxx80_BRCA_erp_no
1	0	xxx97_BRCA_erp_no
1	0	---65_DM_erp_no
1	0	xxx88_BRCA_erp_no
1	0	xxx100_BRCA_erp_no
1	0	+++24_DF_erp_no
2	1	NM_002989
2	1	NM_006344
2	1	Contig51685_RC
2	1	NM_001770
2	1	X58529
2	1	NM_005658
2	1	NM_000064
2	1	Contig57458_RC
2	1	NM_004951
2	1	NM_002298
2	1	NM_004350
2	1	NM_002185
2	1	NM_006564
2	1	NM_014395
2	1	NM_000954
2	1	AB007863
2	1	NM_021181
2	1	AJ276429
2	1	AF041261
2	1	NM_006074
2	1	NM_005874
2	1	NM_002727
2	1	Contig57057_RC
2	1	NM_014029
2	1	NM_002664
2	1	NM_002189
2	1	AK001872
2	1	Contig38721_RC
2	1	NM_005608
2	1	NM_001778
2	1	Contig28081_RC
2	1	NM_016187
2	1	M37033
2	1	NM_000560
2	1	Contig46172_RC
2	1	NM_007074
2	1	NM_000073
2	1	NM_004877
2	1	Contig36042_RC
2	1	NM_001558
2	1	Contig46244_RC
2	1	NM_002838
2	1	NM_004079
2	1	NM_018460
2	1	NM_002017
2	1	NM_004513
2	1	NM_002800
2	1	NM_018950
2	1	NM_017596
2	1	Contig50814_RC
2	1	Contig59120_RC
2	1	Contig43648_RC
2	1	Contig47106_RC
2	1	NM_006682
2	1	NM_002104
2	1	NM_002258
2	1	NM_005825
2	1	NM_001781
2	1	Contig35635_RC
2	1	NM_000647
2	1	AL049667
2	1	NM_000734
2	1	NM_001767
2	1	X00437
2	1	NM_018556
2	1	Contig51352_RC
2	1	NM_018384
2	1	NM_000732
2	1	Contig40212_RC
2	1	NM_000639
2	1	NM_000878
2	1	NM_001504
2	1	NM_014767
2	1	NM_005582
2	1	NM_014879
2	1	NM_003202
2	1	NM_000655
2	1	NM_016619
2	1	M28170
2	1	Contig42036_RC
2	1	NM_000636
2	1	NM_003975
2	1	NM_014398
2	1	NM_002053
2	1	Contig10437_RC
2	1	AF058075
2	1	X93006
2	1	M27749
2	1	X57809
2	1	X57819
2	1	NM_006235
2	1	AW518944_RC
2	1	NM_006274
2	1	NM_001838
2	1	NM_002341
2	1	NM_009588
2	1	Contig42220_RC
2	1	NM_001165
2	1	NM_001814
2	1	NM_000239
2	1	NM_002985
2	1	NM_004833
2	1	NM_004131
2	1	NM_002164
2	1	Contig43476_RC
2	1	NM_001565
2	1	NM_005409
2	1	NM_001511
2	1	NM_000087
2	1	M24895
2	1	NM_020978
2	1	NM_018014
2	1	NM_016267
2	1	NM_014211
2	1	NM_001453
2	1	Contig42759_RC
2	1	NM_003004
2	1	NM_007231
2	1	NM_002774
2	1	NM_002988
2	1	NM_014479
2	1	NM_002416
2	1	NM_006398
2	1	NM_017422
2	0	xxx85_BRCA_erp_no
2	0	---57_DM_erp_no
2	0	---47_DM_erp_no
2	0	---71_DM_erp_no
2	0	xxx87_BRCA_erp_no
2	0	xxx83_BRCA_erp_no
2	0	xxx86_BRCA_erp_yes
2	0	---72_DM_erp_yes
3	1	NM_004335
3	1	NM_009587
3	1	NM_002308
3	1	NM_006074
3	1	U72882
3	1	NM_004509
3	1	NM_004029
3	1	NM_015991
3	1	NM_002664
3	1	NM_005514
3	1	M12758
3	1	NM_002116
3	1	NM_016817
3	1	Contig44310_RC
3	1	NM_007315
3	1	NM_002800
3	1	AF175387
3	1	NM_001504
3	1	M30818
3	1	NM_014314
3	1	NM_002038
3	1	NM_016816
3	1	NM_017414
3	1	NM_004223
3	1	NM_002201
3	1	AF026941
3	1	NM_006417
3	1	Contig41538_RC
3	1	NM_001549
3	1	Contig43645_RC
3	1	NM_003975
3	1	NM_001838
3	1	NM_001565
3	1	Contig44909_RC
3	1	J04162
3	1	NM_001548
3	1	NM_006820
3	1	NM_002462
3	1	NM_005101
3	1	NM_005532
3	1	NM_003004
3	0	---57_DM_erp_no
3	0	---66_DM_erp_yes
3	0	+++22_DF_erp_yes
3	0	---59_DM_erp_yes
3	0	+++40_DF_erp_yes
3	0	xxx94_BRCA_erp_yes
3	0	+++9_DF_erp_yes
3	0	+++1_DF_erp_yes
3	0	+++17_DF_erp_yes
3	0	+++42_DF_erp_yes
3	0	---69_DM_erp_yes
3	0	+++33_DF_erp_no
3	0	+++25_DF_erp_yes
3	0	---45_DM_erp_yes
3	0	xxx86_BRCA_erp_yes
4	1	NM_002590
4	1	Z11887
4	1	NM_006533
4	1	NM_006017
4	1	NM_001446
4	1	Contig49093
4	1	AI497657_RC
4	1	NM_003412
4	1	Contig54867_RC
4	1	NM_005764
4	1	NM_001740
4	1	NM_007088
4	1	Contig14954_RC
4	1	Contig28152_RC
4	1	Contig28030_RC
4	1	NM_003740
4	1	NM_006623
4	1	AL161977
4	1	X56807
4	1	Contig49790_RC
4	1	NM_004414
4	1	AL133105
4	1	NM_003034
4	1	NM_014731
4	1	Contig42542_RC
4	1	Contig37287_RC
4	1	NM_014552
4	1	Contig42006_RC
4	1	NM_005555
4	1	NM_003683
4	1	NM_003720
4	1	NM_019063
4	1	D50914
4	1	NM_002131
4	1	Contig53130
4	1	NM_006509
4	1	NM_016135
4	1	AF175387
4	1	Contig55728_RC
4	1	NM_004217
4	1	Contig41635_RC
4	1	D38521
4	1	NM_003088
4	1	NM_000201
4	1	NM_012219
4	1	AL110202
4	1	AB007950
4	1	AL050367
4	1	Contig57725_RC
4	1	Contig43645_RC
4	1	NM_004900
4	1	NM_000636
4	1	X07834
4	1	NM_004843
4	1	AL096737
4	1	NM_021095
4	1	NM_020979
4	1	AF113132
4	1	NM_001673
4	1	Contig39157_RC
4	1	Contig37281_RC
4	1	NM_005557
4	1	NM_002300
4	1	NM_000557
4	1	Contig39960_RC
4	1	NM_006769
4	1	Contig26022_RC
4	1	AL080235
4	1	Contig66705_RC
4	1	NM_006770
4	1	NM_004289
4	1	NM_006291
4	1	NM_003121
4	1	Contig42220_RC
4	1	NM_004131
4	1	Contig43476_RC
4	1	NM_001565
4	1	NM_001511
4	1	NM_006271
4	1	NM_002888
4	1	AB023211
4	1	NM_002250
4	1	Contig53598_RC
4	1	NM_018014
4	1	NM_016267
4	1	NM_014211
4	1	NM_001453
4	1	Contig31864_RC
4	1	Contig24655_RC
4	1	NM_003360
4	1	Contig48518_RC
4	1	Contig55771_RC
4	1	NM_005558
4	1	Contig28550_RC
4	1	Contig54425
4	1	Contig27882_RC
4	1	Contig55725_RC
4	1	NM_005325
4	1	NM_002774
4	1	NM_001793
4	1	NM_001944
4	1	Contig43195_RC
4	1	Contig21225_RC
4	1	NM_006398
4	1	X72308
4	1	X82693
4	1	Contig42751_RC
4	0	---57_DM_erp_no
4	0	xxx81_BRCA_erp_no
4	0	xxx84_BRCA_erp_no
4	0	xxx97_BRCA_erp_no
4	0	---65_DM_erp_no
4	0	xxx88_BRCA_erp_no
4	0	---50_DM_erp_yes
4	0	+++44_DF_erp_no
4	0	xxx96_BRCA_erp_no
5	1	NM_004988
5	1	NM_002590
5	1	NM_006533
5	1	NM_001446
5	1	Contig49093
5	1	AI497657_RC
5	1	Contig54867_RC
5	1	NM_005764
5	1	NM_001740
5	1	NM_007088
5	1	Contig14954_RC
5	1	Contig28152_RC
5	1	Contig28030_RC
5	1	AL161977
5	1	NM_001630
5	1	X56807
5	1	Contig49790_RC
5	1	Contig40208_RC
5	1	Contig42542_RC
5	1	NM_000594
5	1	Contig37287_RC
5	1	Contig42006_RC
5	1	AF045229
5	1	Contig51821_RC
5	1	NM_014878
5	1	NM_001569
5	1	NM_003683
5	1	AL035297
5	1	NM_002131
5	1	Contig3940_RC
5	1	Contig53130
5	1	NM_004221
5	1	NM_006509
5	1	NM_016135
5	1	AF175387
5	1	Contig55728_RC
5	1	NM_004217
5	1	Contig57584_RC
5	1	D38521
5	1	NM_003088
5	1	NM_012219
5	1	G26403
5	1	NM_001953
5	1	Contig43645_RC
5	1	NM_004900
5	1	NM_000636
5	1	NM_014398
5	1	NM_018988
5	1	NM_004843
5	1	AL096737
5	1	NM_021095
5	1	NM_020979
5	1	NM_001673
5	1	Contig39157_RC
5	1	Contig37281_RC
5	1	NM_002300
5	1	Contig39960_RC
5	1	NM_006769
5	1	Contig26022_RC
5	1	NM_001179
5	1	AL080235
5	1	NM_006770
5	1	NM_004289
5	1	AF103458
5	1	NM_006291
5	1	NM_003121
5	1	Contig42220_RC
5	1	NM_001565
5	1	NM_002600
5	1	NM_002888
5	1	AB023211
5	1	NM_002250
5	1	Contig53598_RC
5	1	NM_018014
5	1	NM_016267
5	1	NM_014211
5	1	NM_001453
5	1	Contig31864_RC
5	1	Contig24655_RC
5	1	NM_003360
5	1	Contig48518_RC
5	1	NM_005558
5	1	Contig28550_RC
5	1	Contig54425
5	1	Contig27882_RC
5	1	Contig55725_RC
5	1	NM_005325
5	1	NM_002774
5	1	NM_001793
5	1	NM_001944
5	1	Contig43195_RC
5	1	NM_004378
5	1	NM_000077
5	1	Contig21225_RC
5	1	X01394
5	1	NM_001395
5	1	NM_006398
5	1	Y14737
5	1	X72308
5	1	AF097021
5	1	X82693
5	0	---57_DM_erp_no
5	0	xxx84_BRCA_erp_no
5	0	xxx97_BRCA_erp_no
5	0	---65_DM_erp_no
5	0	+++44_DF_erp_no
5	0	xxx96_BRCA_erp_no
6	1	NM_001085
6	1	AL117612
6	1	AB037793
6	1	AJ224875
6	1	Contig51414_RC
6	1	NM_004549
6	1	Contig3396_RC
6	1	NM_001293
6	1	NM_016578
6	1	NM_002576
6	1	Contig50891_RC
6	1	NM_012296
6	1	Contig34222_RC
6	1	NM_003283
6	0	xxx90_BRCA_erp_no
6	0	---59_DM_erp_yes
6	0	+++16_DF_erp_no
6	0	+++9_DF_erp_yes
6	0	+++33_DF_erp_no
6	0	+++25_DF_erp_yes
6	0	---62_DM_erp_no
6	0	---72_DM_erp_yes
7	1	NM_004490
7	1	NM_004335
7	1	NM_009587
7	1	NM_002308
7	1	NM_005514
7	1	M12758
7	1	NM_016817
7	1	NM_007315
7	1	NM_002800
7	1	NM_018950
7	1	AF175387
7	1	M30818
7	1	NM_014314
7	1	NM_002038
7	1	NM_016816
7	1	NM_017414
7	1	NM_004223
7	1	NM_002201
7	1	AF026941
7	1	NM_006417
7	1	Contig41538_RC
7	1	NM_001549
7	1	Contig43645_RC
7	1	Contig51660_RC
7	1	NM_002053
7	1	NM_014298
7	1	NM_002985
7	1	NM_002164
7	1	Contig43476_RC
7	1	NM_001565
7	1	Contig44909_RC
7	1	NM_001548
7	1	NM_006820
7	1	NM_002462
7	1	NM_005101
7	1	NM_005532
7	1	NM_003004
7	0	---57_DM_erp_no
7	0	xxx81_BRCA_erp_no
7	0	---66_DM_erp_yes
7	0	+++22_DF_erp_yes
7	0	---59_DM_erp_yes
7	0	+++40_DF_erp_yes
7	0	xxx94_BRCA_erp_yes
7	0	+++9_DF_erp_yes
7	0	+++1_DF_erp_yes
7	0	+++2_DF_erp_yes
7	0	+++17_DF_erp_yes
7	0	+++42_DF_erp_yes
7	0	---61_DM_erp_yes
7	0	---69_DM_erp_yes
7	0	+++33_DF_erp_no
7	0	+++25_DF_erp_yes
7	0	---45_DM_erp_yes
7	0	xxx86_BRCA_erp_yes
7	0	+++15_DF_erp_yes
7	0	+++38_DF_erp_yes
8	1	NM_000238
8	1	NM_000826
8	1	AI497657_RC
8	1	Contig38517_RC
8	1	Contig54867_RC
8	1	NM_000240
8	1	NM_003469
8	1	NM_001741
8	1	AB037763
8	1	NM_000790
8	1	AB023144
8	1	AF020919
8	1	U75968
8	1	NM_004399
8	1	Contig42518_RC
8	1	NM_015980
8	1	Contig31142_RC
8	1	Contig37501_RC
8	1	AF248651
8	1	U66702
8	1	Contig44191_RC
8	1	NM_000846
8	1	NM_006198
8	1	NM_000439
8	1	Contig52018_RC
8	1	NM_001275
8	1	NM_013243
8	1	AK000345
8	1	NM_005794
8	1	NM_018476
8	0	---73_DM_erp_no
8	0	+++4_DF_erp_yes
8	0	+++28_DF_erp_no
8	0	+++22_DF_erp_yes
8	0	---56_DM_erp_yes
8	0	+++40_DF_erp_yes
8	0	+++16_DF_erp_no
8	0	---60_DM_erp_yes
8	0	+++6_DF_erp_yes
8	0	+++2_DF_erp_yes
8	0	+++19_DF_erp_yes
8	0	+++30_DF_erp_yes
8	0	+++27_DF_erp_yes
8	0	---70_DM_erp_yes
8	0	---77_DM_erp_no
8	0	---51_DM_erp_yes
8	0	+++36_DF_erp_yes
8	0	+++42_DF_erp_yes
8	0	+++31_DF_erp_yes
8	0	---61_DM_erp_yes
8	0	---49_DM_erp_no
8	0	xxx86_BRCA_erp_yes
8	0	+++39_DF_erp_yes
8	0	+++38_DF_erp_yes
8	0	+++41_DF_erp_yes
9	1	AK000451
9	1	Contig52970_RC
9	1	Contig60315_RC
9	1	NM_004734
9	1	Contig45511_RC
9	1	NM_005181
9	1	Contig38171_RC
9	1	Contig50769_RC
9	1	Contig50360_RC
9	1	Contig31646_RC
9	1	NM_003221
9	1	NM_015310
9	1	Contig51775_RC
9	1	NM_004522
9	1	AB037745
9	1	NM_004405
9	1	AJ224741
9	1	Contig51963
9	1	Contig27623_RC
9	1	NM_013409
9	1	AB011146
9	1	NM_003627
9	1	Contig3607_RC
9	1	NM_007063
9	1	NM_003152
9	1	Contig65663
9	1	Contig30260_RC
9	1	Contig54656_RC
9	1	NM_001502
9	1	NM_016295
9	1	Contig56434_RC
9	1	NM_001236
9	1	NM_004626
9	1	NM_003810
9	1	Contig31913_RC
9	1	NM_004367
9	1	NM_000675
9	1	NM_004683
9	1	Contig41404
9	1	NM_002147
9	1	NM_018952
9	1	AL137449
9	1	NM_002145
9	1	Contig42698_RC
9	1	AL137540
9	1	NM_017680
9	1	NM_002570
9	1	Contig45537_RC
9	1	NM_002411
9	0	+++28_DF_erp_no
9	0	+++6_DF_erp_yes
9	0	---70_DM_erp_yes
9	0	+++18_DF_erp_no
9	0	+++14_DF_erp_yes
9	0	+++36_DF_erp_yes
10	1	NM_002515
10	1	NM_000826
10	1	NM_000685
10	1	NM_004835
10	1	NM_009585
10	1	NM_001555
10	1	NM_003645
10	1	Contig35814_RC
10	1	NM_000125
10	1	NM_020974
10	1	NM_004525
10	1	NM_003890
10	1	NM_001203
10	1	Contig40712_RC
10	1	NM_000295
10	1	NM_006103
10	1	NM_006751
10	1	NM_021136
10	1	L10333
10	1	NM_004374
10	1	U22028
10	1	NM_004335
10	1	Contig20629_RC
10	1	NM_004522
10	1	NM_014945
10	1	Contig41887_RC
10	1	Contig21065_RC
10	1	Contig50822_RC
10	1	NM_002239
10	1	Contig51749_RC
10	1	NM_005067
10	1	Contig55756_RC
10	1	Contig47465_RC
10	1	Contig21185_RC
10	1	Contig36323_RC
10	1	Contig34303_RC
10	1	NM_004110
10	1	NM_001703
10	1	NM_003654
10	1	Contig49509_RC
10	1	AB002301
10	1	Contig64502
10	1	Contig6514_RC
10	1	Contig45156_RC
10	1	NM_001037
10	1	NM_020379
10	1	U72882
10	1	Contig49388_RC
10	1	NM_018379
10	1	Contig51328_RC
10	1	NM_002184
10	1	NM_003358
10	1	NM_014314
10	1	NM_002038
10	1	NM_017912
10	1	NM_006713
10	1	NM_014656
10	1	Contig55883_RC
10	1	NM_000949
10	1	Contig41402_RC
10	1	Contig48057_RC
10	1	NM_002894
10	1	NM_020686
10	1	NM_001548
10	1	NM_005101
10	1	NM_005727
10	1	Contig56390_RC
10	1	AB040926
10	1	M33318
10	1	U22029
10	1	NM_000764
10	1	Contig40368_RC
10	1	NM_002614
10	1	Contig30480_RC
10	0	+++22_DF_erp_yes
10	0	+++40_DF_erp_yes
10	0	---60_DM_erp_yes
10	0	+++33_DF_erp_no
10	0	+++41_DF_erp_yes
10	0	xxx93_BRCA_erp_no
11	1	NM_003226
11	1	Contig50838_RC
11	1	Contig440
11	1	Contig51917_RC
11	1	U67784
11	1	Contig33121_RC
11	1	NM_017957
11	1	NM_002809
11	1	Contig54800_RC
11	1	NM_001934
11	1	Contig43998_RC
11	1	NM_003528
11	1	NM_001792
11	1	U95006
11	1	Contig10890_RC
11	1	D13642
11	1	Contig52490_RC
11	1	NM_016471
11	1	NM_014815
11	1	NM_014897
11	1	Contig46232
11	1	Contig1061_RC
11	1	Contig27624_RC
11	1	NM_005749
11	1	NM_017763
11	1	NM_005486
11	1	Contig57081_RC
11	1	Contig41618_RC
11	1	Contig33758_RC
11	1	NM_004127
11	1	NM_014680
11	1	Contig58966_RC
11	1	U02032
11	1	NM_003673
11	1	NM_016507
11	1	AB020711
11	1	NM_003204
11	1	NM_006807
11	1	NM_016476
11	1	Contig57419_RC
11	1	NM_004859
11	1	NM_003161
11	1	NM_017647
11	1	AB020705
11	1	NM_006380
11	1	Contig55769_RC
11	1	NM_007067
11	1	NM_003563
11	1	Contig678_RC
11	1	NM_007146
11	1	Contig44054_RC
11	1	NM_005831
11	1	Contig3626_RC
11	1	NM_007241
11	1	Contig45080_RC
11	1	AF161386
11	1	Contig50324_RC
11	1	NM_016286
11	1	NM_005175
11	1	Contig48919_RC
11	1	NM_018469
11	1	NM_016627
11	1	NM_016077
11	1	AF161410
11	1	NM_018346
11	1	AB014547
11	1	NM_016504
11	1	NM_002634
11	1	NM_016001
11	1	NM_002512
11	1	Contig35958_RC
11	1	NM_005827
11	1	NM_018509
11	1	NM_000269
11	1	AL133096
11	1	Contig20217_RC
11	1	Contig43549_RC
11	1	AF047002
11	1	NM_002266
11	1	NM_018304
11	1	NM_018530
11	1	AL133577
11	1	Contig57239_RC
11	1	NM_006456
11	1	NM_018208
11	1	Contig27749_RC
11	1	Contig21493_RC
11	1	Contig42139
11	1	AF070536
11	1	NM_002686
11	1	Contig56503_RC
11	1	NM_004448
11	1	NM_005310
11	0	+++32_DF_erp_yes
11	0	+++35_DF_erp_yes
11	0	---61_DM_erp_yes
11	0	---76_DM_erp_no
11	0	---55_DM_erp_yes
12	1	NM_003500
12	1	Contig57631
12	1	NM_016364
12	1	Contig51917_RC
12	1	Contig33121_RC
12	1	NM_017957
12	1	NM_002809
12	1	NM_002239
12	1	U95006
12	1	NM_004252
12	1	Contig56765_RC
12	1	NM_015623
12	1	Contig25595_RC
12	1	Contig51068_RC
12	1	Contig52490_RC
12	1	NM_006317
12	1	NM_014897
12	1	NM_005749
12	1	NM_005486
12	1	Contig33758_RC
12	1	NM_004127
12	1	NM_002766
12	1	NM_016507
12	1	NM_016538
12	1	NM_002949
12	1	AK000926
12	1	NM_005993
12	1	NM_016476
12	1	Contig57419_RC
12	1	Contig81_RC
12	1	NM_015971
12	1	NM_005324
12	1	NM_016360
12	1	NM_007067
12	1	NM_007241
12	1	NM_014738
12	1	NM_004524
12	1	NM_004710
12	1	NM_016286
12	1	NM_016627
12	1	NM_016504
12	1	NM_002634
12	1	NM_016001
12	1	NM_002512
12	1	Contig35958_RC
12	1	NM_005827
12	1	NM_018509
12	1	NM_000269
12	1	NM_003513
12	1	NM_003510
12	1	NM_021065
12	1	AL133096
12	1	Contig43549_RC
12	1	NM_016185
12	1	AF047002
12	1	NM_002266
12	1	NM_001168
12	1	NM_003258
12	1	NM_014176
12	1	AK002138
12	1	NM_018302
12	1	NM_006528
12	1	NM_018407
12	1	NM_000170
12	1	NM_005558
12	1	Contig27749_RC
12	1	AF073299
12	1	Contig21493_RC
12	1	Contig42139
12	1	NM_014365
12	1	NM_002686
12	1	NM_003283
12	0	+++11_DF_erp_yes
12	0	+++35_DF_erp_yes
12	0	+++30_DF_erp_yes
12	0	---76_DM_erp_no
12	0	---55_DM_erp_yes
13	1	Contig18502_RC
13	1	NM_003155
13	1	NM_001555
13	1	Contig57631
13	1	Contig35814_RC
13	1	Contig46934_RC
13	1	NM_012319
13	1	Contig44870
13	1	Contig37562_RC
13	1	AF224266
13	1	Contig30390_RC
13	1	Contig9541_RC
13	1	U79293
13	1	Contig49342_RC
13	1	NM_001218
13	1	Contig37571_RC
13	1	Contig56678_RC
13	1	Contig50719_RC
13	1	NM_004923
13	1	Contig35896_RC
13	1	NM_006787
13	1	U92544
13	1	Contig11648_RC
13	1	NM_004252
13	1	Contig53296_RC
13	1	NM_017843
13	1	NM_016463
13	1	NM_003358
13	1	AF151810
13	1	Contig46056_RC
13	1	NM_000964
13	1	NM_003568
13	1	NM_000044
13	1	U79299
13	1	NM_014668
13	1	NM_001267
13	1	NM_014365
13	1	NM_002614
13	1	Contig30480_RC
13	0	---73_DM_erp_no
13	0	---53_DM_erp_no
13	0	xxx85_BRCA_erp_no
13	0	---57_DM_erp_no
13	0	+++4_DF_erp_yes
13	0	+++11_DF_erp_yes
13	0	---59_DM_erp_yes
13	0	+++40_DF_erp_yes
13	0	+++14_DF_erp_yes
13	0	---69_DM_erp_yes
13	0	xxx99_BRCA_erp_yes
13	0	+++33_DF_erp_no
13	0	---52_DM_erp_yes
13	0	+++8_DF_erp_no
13	0	---71_DM_erp_no
13	0	xxx89_BRCA_erp_no
13	0	---67_DM_erp_no
13	0	---48_DM_erp_no
13	0	---75_DM_erp_no
13	0	xxx80_BRCA_erp_no
13	0	xxx87_BRCA_erp_no
13	0	xxx98_BRCA_erp_no
13	0	xxx83_BRCA_erp_no
13	0	xxx97_BRCA_erp_no
13	0	xxx88_BRCA_erp_no
13	0	xxx100_BRCA_erp_no
13	0	---50_DM_erp_yes
13	0	+++24_DF_erp_no
13	0	+++12_DF_erp_no
13	0	xxx96_BRCA_erp_no
14	1	NM_002989
14	1	NM_006344
14	1	Contig51685_RC
14	1	NM_001770
14	1	X58529
14	1	NM_005658
14	1	NM_004951
14	1	NM_004350
14	1	NM_006564
14	1	AB007863
14	1	NM_021181
14	1	AJ276429
14	1	AF041261
14	1	Contig57057_RC
14	1	NM_014029
14	1	NM_002664
14	1	Contig38721_RC
14	1	NM_005608
14	1	NM_001778
14	1	Contig28081_RC
14	1	NM_016187
14	1	NM_000560
14	1	Contig46172_RC
14	1	NM_007074
14	1	NM_000073
14	1	NM_001558
14	1	Contig46244_RC
14	1	NM_002838
14	1	NM_018950
14	1	NM_017596
14	1	Contig50814_RC
14	1	Contig59120_RC
14	1	Contig48774_RC
14	1	Contig47106_RC
14	1	NM_006682
14	1	NM_002104
14	1	NM_002258
14	1	NM_005825
14	1	NM_001781
14	1	Contig35635_RC
14	1	Contig49282_RC
14	1	NM_000647
14	1	AL049667
14	1	NM_000734
14	1	NM_001767
14	1	X00437
14	1	NM_018556
14	1	Contig51352_RC
14	1	NM_018384
14	1	NM_000732
14	1	Contig40212_RC
14	1	NM_000579
14	1	NM_000639
14	1	NM_000878
14	1	NM_001504
14	1	NM_014767
14	1	NM_001766
14	1	NM_014879
14	1	NM_003202
14	1	NM_000655
14	1	NM_016619
14	1	M28170
14	1	Contig42036_RC
14	1	NM_003975
14	1	NM_014398
14	1	Contig10437_RC
14	1	Contig26022_RC
14	1	NM_002438
14	1	AF058075
14	1	U96394
14	1	X79782
14	1	X93006
14	1	M27749
14	1	NM_006235
14	1	NM_006274
14	1	NM_001838
14	1	NM_002341
14	1	NM_009588
14	1	Contig42220_RC
14	1	NM_004833
14	1	NM_004131
14	1	NM_002164
14	1	Contig43476_RC
14	1	NM_001511
14	1	NM_018014
14	1	NM_016267
14	1	NM_001453
14	1	Contig42759_RC
14	1	Contig55725_RC
14	1	NM_002852
14	1	NM_002774
14	1	NM_005408
14	1	NM_002416
14	1	NM_006398
14	0	xxx85_BRCA_erp_no
14	0	---57_DM_erp_no
14	0	---47_DM_erp_no
14	0	xxx80_BRCA_erp_no
14	0	xxx87_BRCA_erp_no
14	0	xxx83_BRCA_erp_no
14	0	xxx86_BRCA_erp_yes
14	0	+++37_DF_erp_unknown
15	1	AL049689
15	1	Contig27312_RC
15	1	Contig20816_RC
15	1	NM_000093
15	1	Contig44561_RC
15	1	Contig41383_RC
15	1	NM_006783
15	1	NM_006452
15	1	NM_017935
15	1	Contig40740_RC
15	1	NM_013430
15	1	NM_003977
15	1	Contig64630_RC
15	1	NM_004798
15	1	NM_016632
15	1	NM_016479
15	1	NM_007042
15	1	D87078
15	1	AK002195
15	1	Contig43599_RC
15	1	NM_001520
15	1	NM_000286
15	1	NM_002414
15	1	M81349
15	1	NM_019854
15	0	+++13_DF_erp_yes
15	0	+++3_DF_erp_no
15	0	+++19_DF_erp_yes
15	0	+++21_DF_erp_yes
15	0	xxx95_BRCA_erp_yes
15	0	+++18_DF_erp_no
15	0	+++5_DF_erp_yes
15	0	+++36_DF_erp_yes
15	0	xxx99_BRCA_erp_yes
15	0	---52_DM_erp_yes
15	0	---50_DM_erp_yes
15	0	---79_DM_erp_no
15	0	+++39_DF_erp_yes
15	0	---55_DM_erp_yes
15	0	+++34_DF_erp_yes
16	1	Contig18502_RC
16	1	Contig50838_RC
16	1	Contig53022_RC
16	1	NM_004525
16	1	NM_020373
16	1	NM_006163
16	1	Contig46616_RC
16	1	NM_001870
16	1	NM_005723
16	1	Contig1512_RC
16	1	AF063936
16	1	Contig31771_RC
16	1	NM_007069
16	1	NM_006829
16	1	Contig50529
16	1	Contig9541_RC
16	1	NM_016640
16	1	Contig40845_RC
16	1	NM_000849
16	1	NM_016569
16	1	NM_005375
16	1	U45975
16	1	Contig37571_RC
16	1	U79298
16	1	NM_004711
16	1	Contig20302_RC
16	1	Contig16340_RC
16	1	AF073770
16	1	NM_021151
16	1	Contig26077_RC
16	1	NM_004419
16	1	Contig58438_RC
16	1	NM_004695
16	1	NM_003239
16	1	D25304
16	1	Contig66573_RC
16	1	Contig56276_RC
16	1	AF038193
16	1	Contig46223_RC
16	1	Contig46_RC
16	1	AL133622
16	1	NM_003670
16	1	NM_001457
16	1	NM_016153
16	1	NM_001552
16	1	Contig6118_RC
16	1	Contig54414_RC
16	1	AF042838
16	1	Contig44987_RC
16	1	Contig45708_RC
16	1	AB007899
16	1	AB037863
16	1	Contig57595
16	1	Contig33376_RC
16	1	Contig7755_RC
16	1	NM_020244
16	1	NM_000170
16	1	NM_003672
16	1	Contig52094_RC
16	1	NM_012429
16	1	Contig39226_RC
16	1	Contig42274_RC
16	1	Contig57138_RC
16	1	AL080199
16	1	NM_003714
16	1	AL050227
16	1	NM_003293
16	1	NM_003294
16	1	Contig16202_RC
16	1	Contig47230_RC
16	1	AF052176
16	1	Contig56390_RC
16	1	Contig47405_RC
16	0	+++10_DF_erp_yes
16	0	+++9_DF_erp_yes
16	0	+++1_DF_erp_yes
16	0	+++7_DF_erp_no
16	0	+++27_DF_erp_yes
16	0	xxx99_BRCA_erp_yes
16	0	+++38_DF_erp_yes
17	1	Contig18502_RC
17	1	NM_003155
17	1	Contig41905_RC
17	1	NM_002515
17	1	NM_000685
17	1	NM_004835
17	1	NM_009585
17	1	NM_004143
17	1	NM_003645
17	1	Contig35814_RC
17	1	NM_003657
17	1	Contig53022_RC
17	1	NM_004525
17	1	U56725
17	1	NM_004171
17	1	Contig37562_RC
17	1	NM_001756
17	1	L11645
17	1	Contig6181_RC
17	1	Contig35629_RC
17	1	Contig9541_RC
17	1	NM_016640
17	1	Contig40845_RC
17	1	AF176012
17	1	U79293
17	1	U45975
17	1	Contig49342_RC
17	1	AB020689
17	1	Contig37571_RC
17	1	Contig56678_RC
17	1	NM_002051
17	1	NM_002557
17	1	NM_000507
17	1	NM_006787
17	1	U92544
17	1	Contig11648_RC
17	1	Contig399_RC
17	1	NM_018271
17	1	Contig32798_RC
17	1	Contig38170_RC
17	1	NM_004780
17	1	Contig52641_RC
17	1	Contig3659_RC
17	1	Contig50297_RC
17	1	Contig46709_RC
17	1	AK000142
17	1	AL080192
17	1	Contig758_RC
17	1	AF151810
17	1	Contig63748_RC
17	1	Contig51994_RC
17	1	NM_000964
17	1	X98834
17	1	AB040900
17	1	NM_005235
17	1	AF007153
17	1	Contig53968_RC
17	1	NM_012429
17	1	NM_004392
17	1	Contig39226_RC
17	1	Contig51369_RC
17	1	Contig43368_RC
17	1	NM_003714
17	1	Contig47230_RC
17	1	AL137566
17	1	J02639
17	1	NM_014365
17	1	AK001423
17	1	Contig36647_RC
17	1	U66702
17	0	---59_DM_erp_yes
17	0	+++9_DF_erp_yes
17	0	xxx99_BRCA_erp_yes
17	0	+++33_DF_erp_no
17	0	---52_DM_erp_yes
17	0	xxx87_BRCA_erp_no
17	0	xxx97_BRCA_erp_no
17	0	---65_DM_erp_no
17	0	+++24_DF_erp_no
17	0	+++23_DF_erp_yes
18	1	NM_012467
18	1	Contig48328_RC
18	1	NM_000067
18	1	AK000451
18	1	Contig41905_RC
18	1	NM_020974
18	1	NM_004525
18	1	U56725
18	1	NM_004585
18	1	AL157492
18	1	NM_004003
18	1	AL080222
18	1	NM_000111
18	1	Contig51775_RC
18	1	NM_004522
18	1	NM_004176
18	1	Contig50529
18	1	NM_016640
18	1	NM_017786
18	1	NM_006113
18	1	U45975
18	1	Contig49342_RC
18	1	AB020689
18	1	Contig47045_RC
18	1	NM_014353
18	1	NM_003627
18	1	NM_000414
18	1	Contig65663
18	1	AL050372
18	1	AB037850
18	1	NM_014428
18	1	Contig48004_RC
18	1	AL079298
18	1	AF279865
18	1	NM_000949
18	1	Contig56434_RC
18	1	Contig46089_RC
18	1	Contig41404
18	1	NM_002147
18	1	NM_018952
18	1	AB040900
18	1	NM_000792
18	1	NM_000662
18	1	NM_006705
18	1	NM_000592
18	1	Contig36312_RC
18	1	K02403
18	1	Contig53968_RC
18	1	NM_005727
18	1	NM_001185
18	1	AF203032
18	1	NM_021076
18	1	Contig56390_RC
18	1	Contig38520_RC
18	1	NM_000187
18	1	Contig45537_RC
18	1	Contig14284_RC
18	0	---56_DM_erp_yes
18	0	+++6_DF_erp_yes
18	0	+++18_DF_erp_no
18	0	+++36_DF_erp_yes
18	0	xxx87_BRCA_erp_no
18	0	xxx98_BRCA_erp_no
18	0	+++24_DF_erp_no
19	1	NM_003248
19	1	AW025980_RC
19	1	Contig50769_RC
19	1	Contig31646_RC
19	1	Contig37873
19	1	NM_003613
19	1	AJ224741
19	1	NM_005824
19	1	NM_003862
19	1	Contig53357_RC
19	1	NM_013409
19	1	AB011146
19	1	Contig14658_RC
19	1	Contig58512_RC
19	1	NM_000090
19	1	NM_000089
19	1	NM_003474
19	1	Contig54547_RC
19	1	AL359062
19	1	Contig54847_RC
19	1	Contig51220_RC
19	1	NM_003239
19	1	AB029018
19	1	NM_001998
19	1	Contig1805_RC
19	1	NM_020182
19	1	Contig43253_RC
19	1	NM_018012
19	1	Contig375_RC
19	1	Contig2446_RC
19	1	NM_003247
19	1	Contig55375_RC
19	1	NM_002775
19	1	Contig30092_RC
19	1	NM_005576
19	1	NM_003118
19	1	Contig43833_RC
19	1	Contig30260_RC
19	1	AL049946
19	1	NM_001797
19	1	AL080114
19	1	NM_001387
19	1	NM_001393
19	1	NM_001920
19	1	NM_013231
19	1	AF131817
19	1	NM_006486
19	1	AB018305
19	1	NM_006207
19	1	NM_004791
19	1	NM_003956
19	1	D50406
19	1	NM_000093
19	1	NM_016429
19	1	NM_001699
19	1	NM_014244
19	1	Contig48249_RC
19	1	NM_002332
19	1	NM_004382
19	1	X15880
19	1	NM_000393
19	1	Contig42919_RC
19	1	NM_000138
19	1	NM_004385
19	1	Contig43613_RC
19	1	NM_004369
19	1	Contig43859_RC
19	1	NM_006039
19	1	AL050228
19	1	AF007150
19	1	NM_005512
19	1	NM_000304
19	1	Contig48790_RC
19	1	NM_004917
19	1	Contig52184_RC
19	1	K02403
19	1	NM_017680
19	1	Contig56143_RC
19	0	---66_DM_erp_yes
19	0	---60_DM_erp_yes
19	0	+++2_DF_erp_yes
19	0	+++26_DF_erp_yes
19	0	+++19_DF_erp_yes
19	0	xxx95_BRCA_erp_yes
19	0	---46_DM_erp_no
19	0	+++27_DF_erp_yes
19	0	+++14_DF_erp_yes
19	0	+++5_DF_erp_yes
19	0	+++36_DF_erp_yes
19	0	+++43_DF_erp_yes
20	1	NM_003248
20	1	Contig53033_RC
20	1	Contig50769_RC
20	1	Contig50360_RC
20	1	Contig31646_RC
20	1	Contig37873
20	1	NM_003613
20	1	AJ224741
20	1	Contig51963
20	1	NM_005824
20	1	NM_003862
20	1	Contig53357_RC
20	1	NM_000095
20	1	Contig58512_RC
20	1	NM_000090
20	1	NM_015719
20	1	Contig3607_RC
20	1	NM_001463
20	1	NM_003014
20	1	Contig54847_RC
20	1	Contig51220_RC
20	1	NM_003652
20	1	NM_003239
20	1	NM_001998
20	1	Contig43253_RC
20	1	NM_004460
20	1	Contig2446_RC
20	1	NM_001957
20	1	NM_002775
20	1	Contig30092_RC
20	1	Contig53281_RC
20	1	NM_005576
20	1	NM_003118
20	1	Contig43833_RC
20	1	Contig30260_RC
20	1	NM_001920
20	1	NM_013231
20	1	AF131817
20	1	AL049949
20	1	NM_006486
20	1	AB018305
20	1	NM_006207
20	1	NM_004791
20	1	D50406
20	1	NM_016429
20	1	NM_014244
20	1	Contig49869_RC
20	1	Contig48249_RC
20	1	X15880
20	1	Contig50367
20	1	Contig25653_RC
20	1	NM_000393
20	1	NM_004369
20	1	Contig48790_RC
20	1	NM_012261
20	1	Contig56143_RC
20	1	Contig14284_RC
20	0	xxx81_BRCA_erp_no
20	0	xxx90_BRCA_erp_no
20	0	---66_DM_erp_yes
20	0	+++2_DF_erp_yes
20	0	+++26_DF_erp_yes
20	0	+++19_DF_erp_yes
20	0	+++30_DF_erp_yes
20	0	xxx95_BRCA_erp_yes
20	0	---46_DM_erp_no
20	0	+++7_DF_erp_no
20	0	+++27_DF_erp_yes
20	0	+++14_DF_erp_yes
20	0	+++5_DF_erp_yes
20	0	+++36_DF_erp_yes
21	1	Contig18502_RC
21	1	NM_003155
21	1	Contig41905_RC
21	1	NM_002515
21	1	NM_004143
21	1	NM_003645
21	1	Contig53022_RC
21	1	NM_001150
21	1	NM_006163
21	1	NM_001085
21	1	NM_000624
21	1	Contig55606_RC
21	1	AF131827
21	1	AJ223353
21	1	Contig31646_RC
21	1	NM_001870
21	1	NM_005723
21	1	Contig1512_RC
21	1	AF063936
21	1	Contig52629_RC
21	1	Contig31771_RC
21	1	Contig6181_RC
21	1	Contig35629_RC
21	1	Contig9541_RC
21	1	NM_016640
21	1	Contig40845_RC
21	1	NM_000849
21	1	NM_016569
21	1	AL049265
21	1	U79293
21	1	NM_005375
21	1	Contig56678_RC
21	1	Contig50719_RC
21	1	NM_006765
21	1	NM_003862
21	1	Contig51749_RC
21	1	NM_004711
21	1	Contig20302_RC
21	1	Contig16340_RC
21	1	NM_006787
21	1	U92544
21	1	AB037836
21	1	Contig55539_RC
21	1	D25304
21	1	Contig55448_RC
21	1	Contig32125_RC
21	1	Contig21787_RC
21	1	Contig580_RC
21	1	Contig45156_RC
21	1	NM_018725
21	1	Contig61267_RC
21	1	AF038193
21	1	NM_000017
21	1	Contig20635_RC
21	1	Contig46223_RC
21	1	Contig46_RC
21	1	AB037793
21	1	NM_001457
21	1	Contig48970_RC
21	1	NM_016153
21	1	Contig49388_RC
21	1	AL137362
21	1	Contig49818_RC
21	1	Contig31449_RC
21	1	NM_004462
21	1	NM_001552
21	1	Contig47102_RC
21	1	Contig758_RC
21	1	Contig6118_RC
21	1	Contig44987_RC
21	1	AB037863
21	1	Contig33376_RC
21	1	Contig753_RC
21	1	NM_013257
21	1	NM_005739
21	1	Contig11275_RC
21	1	NM_020244
21	1	NM_000170
21	1	NM_003672
21	1	Contig52094_RC
21	1	NM_004796
21	1	Contig58301_RC
21	1	NM_012429
21	1	Contig57138_RC
21	1	Contig36761_RC
21	1	NM_003714
21	1	AL050227
21	1	Contig47230_RC
21	1	NM_001362
21	1	NM_000926
21	1	AL137566
21	1	Contig56390_RC
21	1	AB040926
21	1	Contig47405_RC
21	1	J02639
21	1	NM_014365
21	1	AK001423
21	1	AK000345
21	1	NM_005794
21	1	NM_018476
21	1	Contig24609_RC
21	0	+++9_DF_erp_yes
21	0	+++7_DF_erp_no
21	0	+++27_DF_erp_yes
21	0	xxx99_BRCA_erp_yes
21	0	+++33_DF_erp_no
22	1	Contig51463_RC
22	1	NM_003645
22	1	Contig50838_RC
22	1	NM_000266
22	1	AB006625
22	1	NM_004525
22	1	NM_003890
22	1	Contig45511_RC
22	1	NM_001085
22	1	L11645
22	1	Contig31646_RC
22	1	NM_000111
22	1	NM_014945
22	1	NM_016569
22	1	NM_005375
22	1	Contig56307
22	1	Contig41804_RC
22	1	Contig55181_RC
22	1	Contig54325_RC
22	1	Contig53357_RC
22	1	NM_005252
22	1	NM_004117
22	1	NM_014246
22	1	NM_004419
22	1	Contig3607_RC
22	1	NM_003239
22	1	AF064255
22	1	NM_004354
22	1	AB040914
22	1	D87469
22	1	Contig6118_RC
22	1	Contig54414_RC
22	1	AF042838
22	1	NM_003359
22	1	AL117666
22	1	AF111849
22	1	NM_003567
22	1	Contig48971_RC
22	1	NM_006399
22	1	K02276
22	1	Contig33260_RC
22	1	NM_020244
22	1	Contig45381_RC
22	1	NM_004430
22	1	NM_006006
22	1	Contig53307_RC
22	1	NM_012429
22	1	NM_001362
22	1	NM_014668
22	1	AB040926
22	0	+++9_DF_erp_yes
22	0	+++1_DF_erp_yes
22	0	---46_DM_erp_no
22	0	+++7_DF_erp_no
22	0	+++17_DF_erp_yes
22	0	---70_DM_erp_yes
22	0	---50_DM_erp_yes
23	1	Contig35298_RC
23	1	Contig45389_RC
23	1	AB007954
23	1	Contig19384_RC
23	1	Contig15190_RC
23	1	Contig31874_RC
23	1	Contig6612_RC
23	1	Contig32798_RC
23	1	Contig15433_RC
23	1	AL110203
23	1	Contig29067_RC
23	1	Contig26768_RC
23	1	Contig33951_RC
23	1	Contig40074_RC
23	1	AL050119
23	1	AL133427
23	1	Contig15216_RC
23	1	AL157488
23	1	AL049279
23	1	Contig50300_RC
23	1	Contig40149_RC
23	1	Contig34043_RC
23	1	Contig34317_RC
23	1	AB007961
23	1	Contig12814_RC
23	1	Contig30213_RC
23	1	Contig6254_RC
23	1	Contig19822_RC
23	1	Contig43102_RC
23	1	Contig20098_RC
23	1	Contig29287_RC
23	1	Contig36720_RC
23	1	Contig46787_RC
23	1	Contig6686_RC
23	1	Contig20404_RC
23	1	Contig14715_RC
23	1	Contig34605_RC
23	1	Contig33574_RC
23	1	Contig61770_RC
23	1	Contig52814_RC
23	1	NM_018156
23	1	Contig26343_RC
23	1	Contig39038_RC
23	1	Contig47493_RC
23	1	Contig40134_RC
23	1	Contig22608_RC
23	1	Contig29689_RC
23	1	Contig53098_RC
23	1	Contig45670_RC
23	1	Contig34516_RC
23	1	Contig12803_RC
23	1	Contig46243_RC
23	1	Contig12140_RC
23	1	Contig33188_RC
23	1	Contig44544_RC
23	1	NM_016018
23	1	Contig21370_RC
23	1	Contig43079_RC
23	1	Contig39664_RC
23	1	Contig21406_RC
23	1	U28831
23	1	Contig6118_RC
23	1	Contig30016_RC
23	1	Contig31476_RC
23	1	Contig15169_RC
23	1	R70506_RC
23	1	Contig24541_RC
23	1	Contig30519_RC
23	1	Contig33376_RC
23	1	Contig5403_RC
23	1	Contig33260_RC
23	1	Contig26310_RC
23	1	Contig27505_RC
23	1	Contig11275_RC
23	1	Contig23581_RC
23	1	Contig14284_RC
23	0	---68_DM_erp_no
23	0	---47_DM_erp_no
23	0	+++35_DF_erp_yes
23	0	+++29_DF_erp_yes
23	0	xxx95_BRCA_erp_yes
23	0	+++14_DF_erp_yes
23	0	---77_DM_erp_no
23	0	---51_DM_erp_yes
23	0	+++42_DF_erp_yes
23	0	---49_DM_erp_no
23	0	---71_DM_erp_no
23	0	xxx92_BRCA_erp_no
23	0	xxx97_BRCA_erp_no
23	0	+++34_DF_erp_yes
24	1	Contig39556_RC
24	1	Contig13300_RC
24	1	AB007954
24	1	Contig29369_RC
24	1	Contig38170_RC
24	1	NM_006386
24	1	Contig26150_RC
24	1	Contig34291_RC
24	1	Contig14068_RC
24	1	AB007961
24	1	Contig30213_RC
24	1	Contig22608_RC
24	1	Contig22386_RC
24	1	J04178
24	1	NM_002296
24	1	AI347216_RC
24	1	Contig34584_RC
24	1	Contig37690_RC
24	1	NM_002697
24	1	AL137619
24	1	Contig45670_RC
24	1	AF007155
24	1	Contig6164_RC
24	1	Contig44455_RC
24	1	Contig34516_RC
24	1	Contig46243_RC
24	1	Contig39664_RC
24	1	U28831
24	1	NM_014086
24	1	R70506_RC
24	1	Contig26310_RC
24	0	+++16_DF_erp_no
24	0	+++19_DF_erp_yes
24	0	+++29_DF_erp_yes
24	0	+++30_DF_erp_yes
24	0	xxx95_BRCA_erp_yes
24	0	---77_DM_erp_no
24	0	---51_DM_erp_yes
24	0	+++5_DF_erp_yes
24	0	xxx97_BRCA_erp_no
24	0	+++34_DF_erp_yes
25	1	Contig48328_RC
25	1	NM_020974
25	1	NM_004525
25	1	NM_001979
25	1	NM_001609
25	1	U45975
25	1	Contig56307
25	1	Contig41804_RC
25	1	NM_004405
25	1	NM_002222
25	1	D26070
25	1	Contig52543_RC
25	1	NM_015417
25	1	Contig56434_RC
25	1	NM_004594
25	1	NM_000662
25	1	AF007153
25	1	NM_000592
25	1	Contig36312_RC
25	1	K02403
25	1	NM_014585
25	1	NM_001185
25	1	Contig47405_RC
25	1	Contig45537_RC
25	0	+++4_DF_erp_yes
25	0	+++22_DF_erp_yes
25	0	---60_DM_erp_yes
25	0	+++9_DF_erp_yes
25	0	+++6_DF_erp_yes
25	0	+++18_DF_erp_no
25	0	+++36_DF_erp_yes
25	0	+++31_DF_erp_yes
25	0	+++8_DF_erp_no
25	0	xxx89_BRCA_erp_no
25	0	---67_DM_erp_no
25	0	xxx97_BRCA_erp_no
25	0	---50_DM_erp_yes
25	0	+++12_DF_erp_no
25	0	xxx96_BRCA_erp_no
25	0	+++38_DF_erp_yes
26	1	NM_006017
26	1	Contig28030_RC
26	1	NM_001770
26	1	Contig44413_RC
26	1	Z34893
26	1	NM_006332
26	1	NM_006847
26	1	NM_006564
26	1	NM_021181
26	1	AJ276429
26	1	Contig27915_RC
26	1	NM_006875
26	1	Contig60646_RC
26	1	Contig44195_RC
26	1	X72475
26	1	AF103530
26	1	Contig14390_RC
26	1	Contig42547
26	1	Contig20907_RC
26	1	NM_021025
26	1	NM_006074
26	1	M15178
26	1	NM_005608
26	1	NM_001558
26	1	Contig46244_RC
26	1	NM_004079
26	1	NM_005565
26	1	NM_016817
26	1	NM_000593
26	1	NM_002800
26	1	Contig35635_RC
26	1	NM_000647
26	1	NM_001767
26	1	X00437
26	1	NM_018556
26	1	NM_018384
26	1	NM_001504
26	1	NM_005582
26	1	M28170
26	1	AB018289
26	1	NM_002201
26	1	AF026941
26	1	Contig43645_RC
26	1	NM_004184
26	1	NM_000636
26	1	NM_003975
26	1	NM_014398
26	1	NM_002053
26	1	NM_018456
26	1	NM_017709
26	1	Contig55228_RC
26	1	Contig10268_RC
26	1	AJ270996
26	1	NM_016459
26	1	AF058075
26	1	U96394
26	1	X79782
26	1	X93006
26	1	AF063725
26	1	AJ249377
26	1	AJ225092
26	1	M27749
26	1	X57809
26	1	X57819
26	1	NM_006235
26	1	AJ225093
26	1	AF103375
26	1	AF103458
26	1	M63438
26	1	NM_002341
26	1	NM_009588
26	1	Contig42220_RC
26	1	NM_002985
26	1	NM_004833
26	1	NM_004131
26	1	NM_002164
26	1	Contig43476_RC
26	1	NM_001565
26	1	Contig44909_RC
26	1	NM_005409
26	1	AB023211
26	1	Contig28550_RC
26	1	NM_003004
26	1	NM_014479
26	1	NM_002416
26	1	NM_006398
26	1	Y14737
26	0	---57_DM_erp_no
26	0	xxx81_BRCA_erp_no
26	0	+++32_DF_erp_yes
26	0	---47_DM_erp_no
26	0	+++25_DF_erp_yes
26	0	+++43_DF_erp_yes
26	0	xxx83_BRCA_erp_no
26	0	---65_DM_erp_no
26	0	+++12_DF_erp_no
26	0	+++20_DF_erp_no
26	0	xxx86_BRCA_erp_yes
27	1	NM_006408
27	1	Contig42536_RC
27	1	Contig51917_RC
27	1	Contig33121_RC
27	1	NM_017957
27	1	NM_002809
27	1	NM_020038
27	1	NM_003786
27	1	NM_006923
27	1	U95006
27	1	Contig47321_RC
27	1	NM_004295
27	1	Contig52490_RC
27	1	NM_016471
27	1	NM_014815
27	1	AL049450
27	1	NM_014897
27	1	AK000425
27	1	NM_004871
27	1	AL049346
27	1	NM_005148
27	1	NM_014680
27	1	NM_018182
27	1	NM_014030
27	1	Contig52056_RC
27	1	AB037782
27	1	AL110163
27	1	AK001838
27	1	AB037742
27	1	Contig58966_RC
27	1	U02032
27	1	Contig53286_RC
27	1	NM_003673
27	1	NM_016507
27	1	NM_007067
27	1	NM_016001
27	1	NM_002512
27	1	NM_005827
27	1	NM_018509
27	1	NM_000269
27	1	NM_002795
27	1	Contig58212_RC
27	1	NM_000799
27	1	NM_018530
27	1	NM_006461
27	1	Contig27749_RC
27	1	NM_002686
27	1	Contig56503_RC
27	1	NM_004448
27	1	NM_005310
27	0	+++35_DF_erp_yes
27	0	+++16_DF_erp_no
27	0	+++2_DF_erp_yes
27	0	+++30_DF_erp_yes
27	0	---61_DM_erp_yes
27	0	---45_DM_erp_yes
28	1	NM_002590
28	1	NM_020659
28	1	Contig53047_RC
28	1	NM_006533
28	1	NM_001615
28	1	NM_005046
28	1	NM_001853
28	1	NM_006017
28	1	Contig49093
28	1	NM_003412
28	1	NM_001740
28	1	NM_007088
28	1	NM_001124
28	1	NM_003740
28	1	Contig50913_RC
28	1	NM_006623
28	1	Contig51066_RC
28	1	Contig54477_RC
28	1	NM_004010
28	1	X56807
28	1	Contig49790_RC
28	1	Contig32084_RC
28	1	NM_014241
28	1	NM_014731
28	1	NM_005555
28	1	NM_005012
28	1	Contig47814_RC
28	1	AL050367
28	1	Contig57725_RC
28	1	NM_020445
28	1	Contig38901_RC
28	1	NM_018455
28	1	NM_005557
28	1	NM_000557
28	1	Contig39960_RC
28	1	NM_006769
28	1	NM_003507
28	1	NM_014274
28	1	NM_002996
28	1	NM_002888
28	1	AB023211
28	1	NM_002250
28	1	Contig55997_RC
28	1	NM_001321
28	1	NM_018014
28	1	NM_016267
28	1	NM_014211
28	1	NM_001453
28	1	NM_001885
28	1	NM_003360
28	1	NM_000299
28	1	Contig54425
28	1	NM_006086
28	1	NM_003108
28	1	Contig27882_RC
28	1	Contig55725_RC
28	1	NM_005325
28	1	NM_002852
28	1	NM_007231
28	1	NM_002774
28	1	Contig59870_RC
28	1	NM_002639
28	1	NM_001793
28	1	Contig43195_RC
28	1	NM_004378
28	1	NM_002421
28	1	AF047826
28	1	Contig42751_RC
28	0	+++40_DF_erp_yes
28	0	+++33_DF_erp_no
28	0	+++8_DF_erp_no
28	0	---67_DM_erp_no
28	0	xxx87_BRCA_erp_no
28	0	xxx97_BRCA_erp_no
28	0	---65_DM_erp_no
28	0	xxx88_BRCA_erp_no
28	0	xxx100_BRCA_erp_no
28	0	---50_DM_erp_yes
29	1	NM_001844
29	1	Contig51981_RC
29	1	NM_003832
29	1	NM_020659
29	1	Contig53047_RC
29	1	NM_006533
29	1	NM_007281
29	1	NM_001615
29	1	NM_001853
29	1	NM_015515
29	1	X99142
29	1	NM_006017
29	1	NM_001446
29	1	NM_002275
29	1	NM_003412
29	1	NM_001740
29	1	NM_007088
29	1	NM_001884
29	1	Contig8165_RC
29	1	NM_000228
29	1	NM_013261
29	1	NM_006096
29	1	NM_003376
29	1	NM_016109
29	1	NM_003740
29	1	Contig50913_RC
29	1	Contig5716_RC
29	1	Contig47498_RC
29	1	NM_002776
29	1	AF055007
29	1	NM_021069
29	1	Contig51558_RC
29	1	Contig54477_RC
29	1	NM_002923
29	1	NM_001941
29	1	AK001100
29	1	NM_000526
29	1	NM_012101
29	1	AB011089
29	1	X56807
29	1	Contig49790_RC
29	1	AK000660
29	1	U17077
29	1	NM_014241
29	1	NM_001634
29	1	Contig64775_RC
29	1	Contig50381_RC
29	1	Contig25617_RC
29	1	NM_001955
29	1	NM_002281
29	1	AF164104
29	1	NM_001897
29	1	AL133624
29	1	Contig16905_RC
29	1	Contig46062_RC
29	1	NM_014575
29	1	Contig37287_RC
29	1	NM_014096
29	1	NM_000014
29	1	NM_001541
29	1	NM_000740
29	1	NM_001730
29	1	NM_013296
29	1	NM_014624
29	1	Contig56270_RC
29	1	Contig57076_RC
29	1	Contig50592
29	1	AL080209
29	1	NM_005928
29	1	Contig55538_RC
29	1	Contig42306_RC
29	1	NM_014905
29	1	NM_005587
29	1	Contig53698_RC
29	1	AK000770
29	1	AB014568
29	1	NM_002648
29	1	Contig1778_RC
29	1	NM_005965
29	1	NM_005443
29	1	Contig706_RC
29	1	NM_003472
29	1	Contig27344_RC
29	1	Contig43694_RC
29	1	AB033035
29	1	Contig30209_RC
29	1	Contig47814_RC
29	1	Contig4388_RC
29	1	AB007950
29	1	Contig50153_RC
29	1	Contig41521_RC
29	1	NM_000557
29	1	AF159092
29	1	NM_016250
29	1	Contig39153_RC
29	1	NM_002725
29	1	NM_003012
29	1	AL110126
29	1	NM_003102
29	1	NM_019885
29	1	NM_001179
29	1	U49835
29	1	NM_006271
29	1	NM_003508
29	1	NM_000908
29	1	M68874
29	1	AB023211
29	1	NM_001276
29	1	NM_018014
29	1	NM_016267
29	1	NM_014211
29	1	NM_001453
29	1	NM_001885
29	1	AB002351
29	1	NM_003360
29	1	NM_005586
29	1	NM_000331
29	1	NM_014443
29	1	Contig55771_RC
29	1	Contig27882_RC
29	1	NM_005325
29	1	NM_002852
29	1	NM_000422
29	1	NM_002639
29	1	NM_001793
29	1	NM_001944
29	1	Contig43195_RC
29	1	Contig40889_RC
29	1	M90657
29	1	X01394
29	1	NM_001546
29	1	NM_004750
29	1	Y14737
29	1	NM_007191
29	1	AF047826
29	1	Contig21847_RC
29	1	NM_000096
29	0	xxx89_BRCA_erp_no
29	0	---48_DM_erp_no
29	0	xxx92_BRCA_erp_no
29	0	xxx87_BRCA_erp_no
29	0	xxx98_BRCA_erp_no
29	0	+++24_DF_erp_no
30	1	NM_004988
30	1	NM_002590
30	1	NM_020659
30	1	Contig53047_RC
30	1	NM_006533
30	1	NM_007281
30	1	NM_001615
30	1	NM_005046
30	1	NM_000424
30	1	NM_001853
30	1	NM_015515
30	1	NM_006017
30	1	NM_001446
30	1	Contig49093
30	1	NM_003412
30	1	Contig54867_RC
30	1	NM_001740
30	1	NM_007088
30	1	NM_000228
30	1	Contig14954_RC
30	1	Contig28152_RC
30	1	Contig47220
30	1	NM_003740
30	1	NM_000600
30	1	Contig50913_RC
30	1	NM_006623
30	1	Contig45730_RC
30	1	Contig37644_RC
30	1	Contig5716_RC
30	1	Contig47498_RC
30	1	NM_002776
30	1	AF055007
30	1	Contig54477_RC
30	1	NM_002923
30	1	NM_001941
30	1	NM_012101
30	1	AB011089
30	1	X56807
30	1	Contig49790_RC
30	1	NM_000381
30	1	U17077
30	1	Contig32084_RC
30	1	NM_014241
30	1	NM_006558
30	1	NM_016593
30	1	NM_004414
30	1	NM_003034
30	1	Contig49581_RC
30	1	Contig31966_RC
30	1	Contig43918_RC
30	1	Contig448_RC
30	1	Contig46164_RC
30	1	Contig16905_RC
30	1	NM_014575
30	1	Contig37287_RC
30	1	NM_000014
30	1	NM_005555
30	1	NM_007196
30	1	Contig55538_RC
30	1	Contig42306_RC
30	1	NM_002336
30	1	NM_004350
30	1	NM_002046
30	1	AB040881
30	1	NM_004217
30	1	NM_004642
30	1	NM_003088
30	1	NM_005443
30	1	NM_012219
30	1	NM_001830
30	1	Contig44656_RC
30	1	AB033035
30	1	Contig36152_RC
30	1	Contig47814_RC
30	1	AB007950
30	1	Contig55397_RC
30	1	AL050367
30	1	Contig57725_RC
30	1	Contig50153_RC
30	1	NM_000636
30	1	X07834
30	1	Contig58755_RC
30	1	Contig41521_RC
30	1	NM_020445
30	1	NM_000676
30	1	NM_003806
30	1	NM_005196
30	1	NM_019013
30	1	AL137662
30	1	NM_005557
30	1	NM_002300
30	1	NM_000557
30	1	Contig39960_RC
30	1	NM_004267
30	1	NM_003507
30	1	AF159092
30	1	NM_016250
30	1	AL137736
30	1	Contig39153_RC
30	1	Contig26022_RC
30	1	NM_019885
30	1	U10991
30	1	AL080235
30	1	Contig66705_RC
30	1	NM_006271
30	1	NM_003508
30	1	NM_004181
30	1	NM_000908
30	1	Contig44757_RC
30	1	Contig32072_RC
30	1	NM_001321
30	1	NM_018014
30	1	NM_016267
30	1	NM_014211
30	1	NM_001453
30	1	NM_001885
30	1	AB002351
30	1	Contig31864_RC
30	1	NM_003360
30	1	Contig46362_RC
30	1	NM_014553
30	1	NM_005586
30	1	NM_000299
30	1	Contig34989_RC
30	1	Contig54425
30	1	Contig27882_RC
30	1	Contig55725_RC
30	1	NM_005325
30	1	NM_002852
30	1	NM_007231
30	1	NM_002774
30	1	Contig59870_RC
30	1	NM_000422
30	1	NM_002639
30	1	NM_001793
30	1	NM_001944
30	1	Contig43195_RC
30	1	Contig40889_RC
30	1	NM_004378
30	1	Contig53550_RC
30	1	M90657
30	1	NM_001546
30	1	Contig44010_RC
30	1	Contig15750_RC
30	1	AF047826
30	1	NM_000096
30	0	---67_DM_erp_no
30	0	xxx92_BRCA_erp_no
30	0	xxx87_BRCA_erp_no
30	0	xxx97_BRCA_erp_no
30	0	---65_DM_erp_no
30	0	xxx100_BRCA_erp_no
30	0	---50_DM_erp_yes
30	0	+++24_DF_erp_no
31	1	NM_004244
31	1	NM_004951
31	1	NM_002185
31	1	NM_006564
31	1	AB007863
31	1	NM_021181
31	1	NM_005874
31	1	NM_002727
31	1	X03084
31	1	AK001872
31	1	NM_005337
31	1	Contig46244_RC
31	1	NM_002838
31	1	NM_000591
31	1	NM_000397
31	1	NM_002800
31	1	Contig59120_RC
31	1	Contig47106_RC
31	1	NM_005825
31	1	NM_000647
31	1	AL049667
31	1	NM_018556
31	1	NM_000732
31	1	NM_001504
31	1	NM_014767
31	1	X07834
31	1	NM_003975
31	1	NM_014398
31	1	NM_002053
31	1	NM_004267
31	1	NM_006235
31	1	NM_006274
31	1	NM_001838
31	1	NM_002341
31	1	NM_009588
31	1	Contig42220_RC
31	1	NM_001165
31	1	NM_000239
31	1	NM_002985
31	1	NM_004833
31	1	NM_004131
31	1	Contig43476_RC
31	1	NM_001565
31	1	NM_001511
31	1	NM_018014
31	1	NM_002774
31	1	NM_005408
31	1	NM_002988
31	1	NM_014479
31	1	NM_002416
31	1	NM_006398
31	1	NM_017422
31	0	xxx85_BRCA_erp_no
31	0	---57_DM_erp_no
31	0	xxx81_BRCA_erp_no
31	0	---47_DM_erp_no
31	0	+++9_DF_erp_yes
31	0	---69_DM_erp_yes
31	0	---71_DM_erp_no
31	0	xxx80_BRCA_erp_no
31	0	xxx87_BRCA_erp_no
31	0	xxx83_BRCA_erp_no
31	0	xxx91_BRCA_erp_no
31	0	xxx86_BRCA_erp_yes
31	0	---72_DM_erp_yes
31	0	+++38_DF_erp_yes
32	1	NM_001770
32	1	Contig44413_RC
32	1	Z34893
32	1	NM_006847
32	1	NM_006564
32	1	NM_021181
32	1	AJ276429
32	1	Contig27915_RC
32	1	NM_006875
32	1	Contig60646_RC
32	1	Contig44195_RC
32	1	X72475
32	1	Contig14390_RC
32	1	Contig42547
32	1	Contig20907_RC
32	1	NM_006074
32	1	M15178
32	1	NM_005608
32	1	Contig46244_RC
32	1	NM_004079
32	1	NM_016817
32	1	NM_018556
32	1	NM_001504
32	1	M28170
32	1	AB018289
32	1	NM_002201
32	1	NM_004184
32	1	NM_014398
32	1	NM_002053
32	1	NM_018456
32	1	Contig26022_RC
32	1	Contig45588_RC
32	1	NM_017709
32	1	Contig55228_RC
32	1	Contig10268_RC
32	1	AJ270996
32	1	NM_016459
32	1	AF058075
32	1	U96394
32	1	X79782
32	1	X93006
32	1	AF063725
32	1	AJ249377
32	1	AJ225092
32	1	M27749
32	1	X57809
32	1	X57819
32	1	NM_006235
32	1	AJ225093
32	1	AF103375
32	1	AF103458
32	1	M63438
32	1	Contig42220_RC
32	1	NM_004833
32	1	NM_004131
32	1	NM_002164
32	1	Contig43476_RC
32	1	NM_001565
32	1	Contig28550_RC
32	1	NM_003004
32	1	NM_014479
32	1	Y14737
32	0	---57_DM_erp_no
32	0	xxx81_BRCA_erp_no
32	0	+++32_DF_erp_yes
32	0	---47_DM_erp_no
32	0	+++25_DF_erp_yes
32	0	+++43_DF_erp_yes
32	0	xxx83_BRCA_erp_no
32	0	---65_DM_erp_no
32	0	+++12_DF_erp_no
32	0	+++20_DF_erp_no
33	1	NM_002989
33	1	NM_006344
33	1	NM_001770
33	1	X58529
33	1	NM_018326
33	1	NM_004951
33	1	NM_004350
33	1	NM_002185
33	1	NM_006564
33	1	AB007863
33	1	NM_002727
33	1	Contig57057_RC
33	1	NM_014029
33	1	NM_002664
33	1	Contig38721_RC
33	1	NM_005608
33	1	NM_001778
33	1	Contig28081_RC
33	1	NM_016187
33	1	M37033
33	1	NM_000560
33	1	NM_007074
33	1	NM_004877
33	1	Contig46244_RC
33	1	NM_002838
33	1	NM_018460
33	1	NM_018950
33	1	Contig50814_RC
33	1	Contig59120_RC
33	1	NM_002104
33	1	NM_002258
33	1	NM_005825
33	1	NM_001781
33	1	Contig35635_RC
33	1	NM_000647
33	1	AL049667
33	1	NM_000734
33	1	NM_001767
33	1	X00437
33	1	NM_018556
33	1	Contig51352_RC
33	1	NM_018384
33	1	NM_000732
33	1	Contig40212_RC
33	1	NM_000878
33	1	NM_001504
33	1	NM_014767
33	1	NM_003202
33	1	NM_000655
33	1	NM_016619
33	1	M28170
33	1	Contig42036_RC
33	1	NM_003975
33	1	NM_014398
33	1	NM_002053
33	1	Contig10437_RC
33	1	NM_006235
33	1	NM_006274
33	1	NM_001838
33	1	NM_002341
33	1	NM_009588
33	1	Contig42220_RC
33	1	NM_001165
33	1	NM_000239
33	1	NM_002985
33	1	NM_004833
33	1	NM_004131
33	1	NM_002164
33	1	Contig43476_RC
33	1	NM_001565
33	1	NM_005409
33	1	NM_018014
33	1	NM_001453
33	1	Contig42759_RC
33	1	NM_006820
33	1	NM_014479
33	1	NM_002416
33	0	xxx85_BRCA_erp_no
33	0	---57_DM_erp_no
33	0	---66_DM_erp_yes
33	0	---47_DM_erp_no
33	0	---56_DM_erp_yes
33	0	---71_DM_erp_no
33	0	xxx80_BRCA_erp_no
33	0	xxx87_BRCA_erp_no
33	0	xxx98_BRCA_erp_no
33	0	xxx83_BRCA_erp_no
33	0	+++20_DF_erp_no
33	0	xxx86_BRCA_erp_yes
33	0	---72_DM_erp_yes
33	0	+++23_DF_erp_yes
34	1	NM_003226
34	1	NM_002809
34	1	NM_016471
34	1	NM_014815
34	1	NM_016507
34	1	AB020711
34	1	NM_000978
34	1	NM_017748
34	1	NM_002795
34	1	Contig58212_RC
34	1	Contig58214_RC
34	1	NM_004774
34	1	NM_006148
34	1	NM_000981
34	1	NM_018530
34	1	NM_006461
34	1	Contig48806_RC
34	1	NM_002686
34	1	Contig56503_RC
34	1	NM_004448
34	1	NM_005310
34	0	+++28_DF_erp_no
34	0	+++32_DF_erp_yes
34	0	+++11_DF_erp_yes
34	0	---58_DM_erp_yes
34	0	---63_DM_erp_yes
34	0	+++16_DF_erp_no
34	0	+++2_DF_erp_yes
34	0	+++30_DF_erp_yes
34	0	xxx95_BRCA_erp_yes
34	0	+++17_DF_erp_yes
34	0	---61_DM_erp_yes
34	0	---48_DM_erp_no
34	0	xxx86_BRCA_erp_yes
34	0	---64_DM_erp_no
34	0	---76_DM_erp_no
35	1	NM_000238
35	1	NM_012291
35	1	NM_014750
35	1	NM_006101
35	1	Contig57584_RC
35	1	NM_003686
35	1	NM_018098
35	1	NM_003318
35	1	Contig25991
35	1	Contig28552_RC
35	1	NM_005496
35	1	Contig44289_RC
35	1	NM_005196
35	1	NM_018136
35	1	NM_018123
35	1	Contig44585_RC
35	1	NM_002266
35	1	NM_001809
35	1	NM_006027
35	1	NM_016448
35	1	Contig33814_RC
35	1	NM_018454
35	1	X62534
35	1	Contig39797_RC
35	1	U74612
35	1	NM_014791
35	1	NM_018685
35	1	Contig50120_RC
35	1	NM_002497
35	1	NM_014176
35	1	Contig28888_RC
35	1	NM_014109
35	1	NM_004378
35	1	NM_001395
35	0	xxx85_BRCA_erp_no
35	0	xxx84_BRCA_erp_no
35	0	---68_DM_erp_no
35	0	+++26_DF_erp_yes
35	0	+++19_DF_erp_yes
35	0	+++29_DF_erp_yes
35	0	+++7_DF_erp_no
35	0	+++27_DF_erp_yes
35	0	---70_DM_erp_yes
35	0	+++18_DF_erp_no
35	0	+++36_DF_erp_yes
35	0	+++42_DF_erp_yes
35	0	---67_DM_erp_no
35	0	xxx96_BRCA_erp_no
35	0	---79_DM_erp_no
35	0	+++38_DF_erp_yes
36	1	NM_005319
36	1	NM_003528
36	1	Contig46553_RC
36	1	NM_003512
36	1	AJ223353
36	1	Contig31251_RC
36	1	AF063936
36	1	NM_021063
36	1	NM_003525
36	1	NM_003523
36	1	NM_003526
36	1	NM_003518
36	0	---66_DM_erp_yes
36	0	+++28_DF_erp_no
36	0	+++32_DF_erp_yes
36	0	---47_DM_erp_no
36	0	+++3_DF_erp_no
36	0	+++35_DF_erp_yes
36	0	+++9_DF_erp_yes
36	0	+++26_DF_erp_yes
36	0	---70_DM_erp_yes
36	0	xxx99_BRCA_erp_yes
36	0	+++15_DF_erp_yes
36	0	---55_DM_erp_yes
37	1	Contig54354_RC
37	1	NM_000323
37	1	NM_006408
37	1	AB006625
37	1	NM_002854
37	1	NM_006163
37	1	NM_002594
37	1	NM_012113
37	1	Contig53401_RC
37	1	NM_000168
37	1	NM_004338
37	1	NM_004095
37	1	NM_006670
37	1	Contig25290_RC
37	1	Contig2811_RC
37	1	Contig49262_RC
37	1	AB018268
37	1	Contig52114_RC
37	1	NM_017778
37	1	NM_004674
37	1	NM_014462
37	1	Contig58329_RC
37	1	Contig31221_RC
37	1	Contig47930_RC
37	1	Contig1970_RC
37	1	AL050090
37	1	Contig44019_RC
37	1	Contig47381_RC
37	1	AB029010
37	1	X66945
37	1	Contig56583_RC
37	1	Contig41139_RC
37	1	NM_018059
37	1	NM_000028
37	1	NM_000642
37	1	NM_000646
37	1	NM_001928
37	1	Contig51369_RC
37	1	Contig1682_RC
37	1	AK001423
37	0	+++13_DF_erp_yes
37	0	---47_DM_erp_no
37	0	---69_DM_erp_yes
37	0	---72_DM_erp_yes
37	0	+++23_DF_erp_yes
38	1	NM_000668
38	1	NM_003256
38	1	AF222694
38	1	NM_005181
38	1	NM_003734
38	1	NM_002889
38	1	NM_001920
38	1	Contig27312_RC
38	1	Contig20816_RC
38	1	Contig44561_RC
38	1	Contig41383_RC
38	1	NM_006783
38	1	NM_017935
38	1	Contig40740_RC
38	1	NM_013430
38	1	NM_003977
38	1	NM_004798
38	1	NM_016632
38	1	NM_007042
38	1	AK002195
38	1	Contig43599_RC
38	1	NM_001520
38	1	NM_000286
38	1	M81349
38	1	NM_018274
38	1	NM_002332
38	1	NM_000906
38	1	Contig58530_RC
38	1	NM_005357
38	1	NM_019854
38	1	NM_002666
38	1	NM_000237
38	1	NM_000667
38	1	NM_000230
38	1	NM_006744
38	1	NM_000331
38	0	+++13_DF_erp_yes
38	0	+++21_DF_erp_yes
38	0	+++7_DF_erp_no
38	0	+++5_DF_erp_yes
38	0	+++36_DF_erp_yes
38	0	+++39_DF_erp_yes
38	0	---55_DM_erp_yes
39	1	Contig48328_RC
39	1	NM_020974
39	1	AB040930
39	1	NM_004525
39	1	U56725
39	1	NM_005181
39	1	Contig20749_RC
39	1	Contig31646_RC
39	1	AB018345
39	1	Contig51775_RC
39	1	NM_014945
39	1	Contig50529
39	1	Contig35629_RC
39	1	Contig9541_RC
39	1	Contig40845_RC
39	1	U45975
39	1	Contig56307
39	1	Contig41804_RC
39	1	NM_004405
39	1	NM_012093
39	1	Contig28179_RC
39	1	NM_004310
39	1	NM_003627
39	1	NM_002222
39	1	D26070
39	1	AB007969
39	1	Contig53742_RC
39	1	U79260
39	1	Contig36193_RC
39	1	NM_006763
39	1	Contig65663
39	1	NM_000017
39	1	AL122101
39	1	NM_006472
39	1	AB037850
39	1	AF148505
39	1	AL355708
39	1	NM_017606
39	1	AW673036_RC
39	1	NM_001502
39	1	NM_016295
39	1	AF279865
39	1	Contig15169_RC
39	1	Contig57595
39	1	Contig8364_RC
39	1	NM_004626
39	1	AL110171
39	1	Contig31913_RC
39	1	Contig41404
39	1	NM_002147
39	1	NM_018952
39	1	AL137449
39	1	NM_006705
39	1	NM_005235
39	1	AF007153
39	1	AL137540
39	1	NM_000592
39	1	K02403
39	1	Contig46597_RC
39	1	Contig42274_RC
39	1	NM_002570
39	1	Contig47405_RC
39	1	Contig45537_RC
39	1	Contig14284_RC
39	0	+++9_DF_erp_yes
39	0	+++6_DF_erp_yes
39	0	+++18_DF_erp_no
39	0	+++36_DF_erp_yes
39	0	+++38_DF_erp_yes
40	1	NM_002590
40	1	Z11887
40	1	NM_006533
40	1	NM_007281
40	1	NM_006017
40	1	NM_001446
40	1	NM_020994
40	1	NM_001327
40	1	AJ275978
40	1	Contig54867_RC
40	1	NM_001740
40	1	NM_007088
40	1	Contig45511_RC
40	1	NM_000228
40	1	Contig28152_RC
40	1	NM_001216
40	1	NM_000584
40	1	NM_001124
40	1	NM_006096
40	1	NM_003740
40	1	NM_000600
40	1	Contig50913_RC
40	1	NM_006623
40	1	NM_001630
40	1	X56807
40	1	NM_000381
40	1	NM_003034
40	1	NM_005257
40	1	NM_014731
40	1	AF113132
40	1	NM_005361
40	1	NM_006769
40	1	Contig46653_RC
40	1	NM_001511
40	1	NM_014696
40	1	NM_018014
40	1	NM_016267
40	1	NM_014211
40	1	NM_001453
40	1	AB002351
40	1	NM_003360
40	1	NM_006086
40	1	Contig27882_RC
40	1	Contig55725_RC
40	1	NM_005325
40	1	NM_002639
40	1	NM_001793
40	1	Contig43195_RC
40	1	Contig50807_RC
40	1	AF248651
40	1	NM_001395
40	1	AF097021
40	1	NM_007191
40	1	AF047826
40	1	NM_000607
40	1	NM_000096
40	1	X82693
40	0	xxx81_BRCA_erp_no
40	0	+++40_DF_erp_yes
40	0	+++26_DF_erp_yes
40	0	---77_DM_erp_no
40	0	---51_DM_erp_yes
40	0	xxx99_BRCA_erp_yes
40	0	+++33_DF_erp_no
40	0	xxx89_BRCA_erp_no
40	0	---48_DM_erp_no
40	0	xxx97_BRCA_erp_no
40	0	xxx100_BRCA_erp_no
40	0	+++44_DF_erp_no
40	0	---78_DM_erp_yes
41	1	Contig54913_RC
41	1	AF053712
41	1	AB037848
41	1	NM_000323
41	1	NM_003248
41	1	Contig50979_RC
41	1	NM_020672
41	1	NM_001203
41	1	NM_016364
41	1	AL157492
41	1	NM_004003
41	1	NM_002456
41	1	NM_004170
41	1	L11645
41	1	NM_015310
41	1	NM_018422
41	1	NM_004315
41	1	Contig49855
41	1	NM_004176
41	1	AK000004
41	1	Contig1239_RC
41	1	AF176012
41	1	NM_003726
41	1	NM_003654
41	1	Contig37778_RC
41	1	D87469
41	1	NM_003359
41	1	NM_014656
41	1	Contig48004_RC
41	1	NM_018000
41	1	NM_015417
41	1	NM_006780
41	1	NM_007150
41	1	Contig43096_RC
41	1	NM_004675
41	1	NM_020686
41	1	NM_004430
41	1	Contig58301_RC
41	1	NM_000662
41	1	NM_005235
41	1	NM_000926
41	1	AL137566
41	1	AL133619
41	1	AB040926
41	1	AF070632
41	1	NM_007117
41	1	NM_002963
41	1	Contig30480_RC
41	1	Contig46937_RC
41	0	---70_DM_erp_yes
41	0	+++42_DF_erp_yes
41	0	xxx98_BRCA_erp_no
41	0	---50_DM_erp_yes
41	0	+++39_DF_erp_yes
41	0	xxx93_BRCA_erp_no
41	0	+++37_DF_erp_unknown
42	1	Contig35298_RC
42	1	Contig20600_RC
42	1	Contig51775_RC
42	1	Contig20629_RC
42	1	U79293
42	1	Contig45389_RC
42	1	AB007954
42	1	Contig19384_RC
42	1	Z48633
42	1	AL049987
42	1	Contig29369_RC
42	1	Contig16786_RC
42	1	Contig6612_RC
42	1	Contig32798_RC
42	1	Contig15169_RC
42	1	Contig30519_RC
42	1	Contig11275_RC
42	1	Contig46597_RC
42	1	NM_001267
42	1	Contig36647_RC
42	1	NM_004864
42	1	Contig14284_RC
42	0	---53_DM_erp_no
42	0	xxx85_BRCA_erp_no
42	0	xxx81_BRCA_erp_no
42	0	xxx84_BRCA_erp_no
42	0	---68_DM_erp_no
42	0	---47_DM_erp_no
42	0	+++35_DF_erp_yes
42	0	+++9_DF_erp_yes
42	0	+++29_DF_erp_yes
42	0	xxx95_BRCA_erp_yes
42	0	+++14_DF_erp_yes
42	0	---77_DM_erp_no
42	0	+++42_DF_erp_yes
42	0	xxx89_BRCA_erp_no
42	0	xxx92_BRCA_erp_no
42	0	xxx80_BRCA_erp_no
42	0	xxx87_BRCA_erp_no
42	0	xxx97_BRCA_erp_no
42	0	---65_DM_erp_no
42	0	xxx88_BRCA_erp_no
42	0	---50_DM_erp_yes
42	0	+++24_DF_erp_no
42	0	+++34_DF_erp_yes
43	1	Contig53022_RC
43	1	NM_020373
43	1	Contig42882_RC
43	1	NM_012259
43	1	AJ224741
43	1	NM_003862
43	1	Contig53944_RC
43	1	NM_018104
43	1	Contig56513_RC
43	1	NM_000362
43	1	NM_000090
43	1	NM_000089
43	1	Contig54547_RC
43	1	NM_000493
43	1	AL359062
43	1	Contig2237_RC
43	1	NM_003239
43	1	Contig1805_RC
43	1	Contig39616_RC
43	1	Contig33750_RC
43	1	NM_003247
43	1	NM_001957
43	1	NM_002975
43	1	NM_002775
43	1	Contig30092_RC
43	1	NM_001797
43	1	NM_001387
43	1	NM_002213
43	1	AB018305
43	1	NM_006207
43	1	NM_013253
43	1	NM_015493
43	1	NM_004369
43	1	NM_006039
43	1	NM_002742
43	1	NM_001613
43	1	Contig46288_RC
43	1	AL050202
43	1	NM_001854
43	1	Contig56143_RC
43	0	---57_DM_erp_no
43	0	xxx81_BRCA_erp_no
43	0	xxx84_BRCA_erp_no
43	0	---66_DM_erp_yes
43	0	+++2_DF_erp_yes
43	0	+++19_DF_erp_yes
43	0	---46_DM_erp_no
43	0	+++27_DF_erp_yes
43	0	---72_DM_erp_yes
43	0	---55_DM_erp_yes
44	1	Contig51463_RC
44	1	Contig17248_RC
44	1	NM_003248
44	1	NM_003890
44	1	Contig43791_RC
44	1	NM_003238
44	1	AL157492
44	1	NM_002160
44	1	Contig50360_RC
44	1	Contig31646_RC
44	1	Contig37873
44	1	NM_003613
44	1	NM_007069
44	1	AJ224741
44	1	NM_003862
44	1	NM_013409
44	1	NM_000095
44	1	Contig58512_RC
44	1	NM_000090
44	1	NM_015719
44	1	X02761
44	1	Contig54547_RC
44	1	NM_000493
44	1	Contig2237_RC
44	1	NM_001873
44	1	Contig54847_RC
44	1	NM_003239
44	1	AF200348
44	1	Contig1805_RC
44	1	Contig43253_RC
44	1	Contig375_RC
44	1	NM_004460
44	1	Contig39616_RC
44	1	Contig33750_RC
44	1	Contig2446_RC
44	1	NM_014467
44	1	NM_002775
44	1	Contig30092_RC
44	1	Contig53281_RC
44	1	NM_005576
44	1	Contig43833_RC
44	1	NM_001797
44	1	NM_001387
44	1	NM_002213
44	1	NM_001920
44	1	Contig50855_RC
44	1	NM_013451
44	1	AB018305
44	1	NM_006207
44	1	NM_013253
44	1	NM_004368
44	1	Contig53881_RC
44	1	Contig50367
44	1	NM_000393
44	1	NM_001129
44	1	NM_004385
44	1	NM_004369
44	1	NM_006039
44	1	NM_005512
44	1	NM_001613
44	1	NM_003186
44	1	X66945
44	1	NM_002023
44	1	AL050202
44	1	NM_002193
44	1	Contig53307_RC
44	1	AL050227
44	1	Contig56143_RC
44	1	NM_002091
44	1	Contig45537_RC
44	0	---57_DM_erp_no
44	0	xxx81_BRCA_erp_no
44	0	xxx84_BRCA_erp_no
44	0	xxx90_BRCA_erp_no
44	0	---66_DM_erp_yes
44	0	+++2_DF_erp_yes
44	0	+++19_DF_erp_yes
44	0	xxx95_BRCA_erp_yes
44	0	---46_DM_erp_no
44	0	+++43_DF_erp_yes
44	0	xxx96_BRCA_erp_no
44	0	---55_DM_erp_yes
45	1	NM_000695
45	1	Contig440
45	1	Contig33121_RC
45	1	NM_017957
45	1	NM_002809
45	1	Contig43998_RC
45	1	NM_005319
45	1	NM_003516
45	1	NM_003512
45	1	AJ223353
45	1	NM_001609
45	1	Contig32336_RC
45	1	Contig25698_RC
45	1	NM_005749
45	1	AB020705
45	1	NM_006380
45	1	NM_005175
45	1	NM_016001
45	1	NM_002512
45	1	NM_000269
45	1	Contig57239_RC
45	1	NM_005971
45	1	NM_005558
45	1	AF070536
45	1	Contig56503_RC
45	1	NM_004448
45	1	NM_005310
45	0	+++4_DF_erp_yes
45	0	+++32_DF_erp_yes
45	0	+++35_DF_erp_yes
45	0	+++21_DF_erp_yes
45	0	xxx83_BRCA_erp_no
45	0	---76_DM_erp_no
45	0	---55_DM_erp_yes
46	1	Contig35298_RC
46	1	Contig20600_RC
46	1	Contig45389_RC
46	1	AB007954
46	1	Contig19384_RC
46	1	Z48633
46	1	AL049987
46	1	Contig35745_RC
46	1	Contig6612_RC
46	1	Contig32798_RC
46	1	Contig29067_RC
46	1	Contig26768_RC
46	1	Contig40074_RC
46	1	AL133427
46	1	Contig15216_RC
46	1	Contig10434_RC
46	1	AB007961
46	1	Contig36865_RC
46	1	Contig12814_RC
46	1	Contig30213_RC
46	1	Contig34605_RC
46	1	Contig33574_RC
46	1	NM_018156
46	1	Contig39038_RC
46	1	Contig34516_RC
46	1	Contig12140_RC
46	1	Contig44544_RC
46	1	Contig31476_RC
46	1	R70506_RC
46	1	Contig30519_RC
46	1	Contig5403_RC
46	1	Contig33260_RC
46	1	Contig26310_RC
46	1	Contig46597_RC
46	1	Contig14284_RC
46	0	---68_DM_erp_no
46	0	---47_DM_erp_no
46	0	+++35_DF_erp_yes
46	0	+++29_DF_erp_yes
46	0	xxx95_BRCA_erp_yes
46	0	+++14_DF_erp_yes
46	0	---77_DM_erp_no
46	0	---51_DM_erp_yes
46	0	---49_DM_erp_no
46	0	xxx92_BRCA_erp_no
46	0	xxx97_BRCA_erp_no
46	0	+++34_DF_erp_yes
47	1	NM_000695
47	1	NM_003378
47	1	NM_012291
47	1	NM_006607
47	1	NM_007019
47	1	Contig57584_RC
47	1	NM_001168
47	1	NM_003258
47	1	NM_004203
47	1	NM_014321
47	1	NM_004701
47	1	Contig38901_RC
47	1	NM_003579
47	1	U96131
47	1	AB024704
47	1	NM_005320
47	1	Contig48806_RC
47	1	NM_003108
47	1	Contig56503_RC
47	1	NM_002443
47	1	NM_004616
47	0	---53_DM_erp_no
47	0	+++28_DF_erp_no
47	0	---58_DM_erp_yes
47	0	---63_DM_erp_yes
47	0	+++26_DF_erp_yes
47	0	+++29_DF_erp_yes
47	0	---46_DM_erp_no
47	0	---70_DM_erp_yes
47	0	---51_DM_erp_yes
47	0	+++36_DF_erp_yes
47	0	+++42_DF_erp_yes
47	0	+++31_DF_erp_yes
47	0	xxx96_BRCA_erp_no
47	0	---76_DM_erp_no
47	0	+++38_DF_erp_yes
48	1	NM_002820
48	1	AF053712
48	1	NM_000323
48	1	Contig50979_RC
48	1	NM_001076
48	1	NM_000240
48	1	NM_000111
48	1	NM_012093
48	1	NM_003359
48	1	NM_013233
48	1	AF111849
48	1	Contig57264_RC
48	1	NM_006569
48	1	Contig43096_RC
48	1	Contig30409_RC
48	1	Contig42698_RC
48	1	Contig37890_RC
48	1	NM_000926
48	1	Contig37946_RC
48	1	NM_000607
48	1	NM_002652
48	1	NM_002963
48	1	NM_001657
48	1	Contig46937_RC
48	1	NM_002411
48	0	+++22_DF_erp_yes
48	0	+++17_DF_erp_yes
48	0	---70_DM_erp_yes
48	0	+++12_DF_erp_no
48	0	+++37_DF_erp_unknown
49	1	Contig52947_RC
49	1	NM_000238
49	1	NM_005218
49	1	NM_006017
49	1	NM_003937
49	1	NM_003256
49	1	NM_003287
49	1	NM_002196
49	1	NM_016352
49	1	NM_016577
49	1	NM_002073
49	1	Contig52971_RC
49	1	Contig51111_RC
49	1	NM_014298
49	1	NM_016229
49	1	NM_001453
49	1	NM_002899
49	1	NM_004058
49	1	Contig1850_RC
49	1	NM_001395
49	1	NM_004345
49	1	Contig47439_RC
49	1	Contig38520_RC
49	1	NM_003986
49	1	NM_002343
49	1	NM_002614
49	0	+++32_DF_erp_yes
49	0	+++13_DF_erp_yes
49	0	---56_DM_erp_yes
49	0	+++35_DF_erp_yes
49	0	+++1_DF_erp_yes
49	0	xxx95_BRCA_erp_yes
49	0	---77_DM_erp_no
49	0	---51_DM_erp_yes
49	0	+++36_DF_erp_yes
49	0	+++43_DF_erp_yes
49	0	---64_DM_erp_no
50	1	NM_001062
50	1	Contig52970_RC
50	1	NM_004734
50	1	NM_003890
50	1	U56725
50	1	Contig38171_RC
50	1	NM_002001
50	1	Contig50360_RC
50	1	Contig31646_RC
50	1	Contig53944_RC
50	1	Contig45537_RC
50	0	xxx85_BRCA_erp_no
50	0	xxx81_BRCA_erp_no
50	0	xxx84_BRCA_erp_no
50	0	xxx90_BRCA_erp_no
50	0	---66_DM_erp_yes
50	0	+++28_DF_erp_no
50	0	+++11_DF_erp_yes
50	0	+++30_DF_erp_yes
50	0	---46_DM_erp_no
50	0	+++18_DF_erp_no
50	0	+++14_DF_erp_yes
50	0	+++36_DF_erp_yes
50	0	xxx88_BRCA_erp_no
50	0	xxx96_BRCA_erp_no
50	0	+++20_DF_erp_no
50	0	---62_DM_erp_no
50	0	---55_DM_erp_yes
51	1	NM_004988
51	1	Contig51981_RC
51	1	NM_020659
51	1	Contig53047_RC
51	1	Z11887
51	1	NM_006533
51	1	NM_007281
51	1	NM_001615
51	1	NM_000424
51	1	NM_015515
51	1	X99142
51	1	NM_006017
51	1	NM_001446
51	1	NM_002275
51	1	AL080094
51	1	NM_000228
51	1	NM_003740
51	1	NM_012101
51	1	NM_014211
51	1	NM_001453
51	1	NM_001885
51	1	NM_002774
51	1	NM_000422
51	1	NM_001793
51	1	NM_007191
51	1	AF047826
51	1	Contig21847_RC
51	1	Contig51255_RC
51	1	NM_017422
51	1	NM_000096
51	1	X82693
51	1	Contig42751_RC
51	0	xxx90_BRCA_erp_no
51	0	+++22_DF_erp_yes
51	0	+++32_DF_erp_yes
51	0	+++11_DF_erp_yes
51	0	---59_DM_erp_yes
51	0	+++13_DF_erp_yes
51	0	---56_DM_erp_yes
51	0	---63_DM_erp_yes
51	0	+++3_DF_erp_no
51	0	+++35_DF_erp_yes
51	0	---60_DM_erp_yes
51	0	+++10_DF_erp_yes
51	0	+++9_DF_erp_yes
51	0	+++6_DF_erp_yes
51	0	+++1_DF_erp_yes
51	0	+++2_DF_erp_yes
51	0	xxx95_BRCA_erp_yes
51	0	---70_DM_erp_yes
51	0	+++18_DF_erp_no
51	0	---77_DM_erp_no
51	0	---51_DM_erp_yes
51	0	+++5_DF_erp_yes
51	0	+++42_DF_erp_yes
51	0	+++31_DF_erp_yes
51	0	---61_DM_erp_yes
51	0	---69_DM_erp_yes
51	0	xxx99_BRCA_erp_yes
51	0	+++33_DF_erp_no
51	0	+++25_DF_erp_yes
51	0	xxx89_BRCA_erp_no
51	0	---48_DM_erp_no
51	0	xxx92_BRCA_erp_no
51	0	---75_DM_erp_no
51	0	xxx88_BRCA_erp_no
51	0	---50_DM_erp_yes
51	0	+++24_DF_erp_no
51	0	---62_DM_erp_no
51	0	+++15_DF_erp_yes
51	0	---72_DM_erp_yes
51	0	+++39_DF_erp_yes
51	0	+++23_DF_erp_yes
51	0	+++41_DF_erp_yes
51	0	---55_DM_erp_yes
52	1	NM_004988
52	1	AB037821
52	1	NM_020659
52	1	Contig53047_RC
52	1	Z11887
52	1	NM_001853
52	1	NM_006751
52	1	Contig46452_RC
52	1	NM_014210
52	1	Contig57142_RC
52	1	NM_002078
52	1	NM_004713
52	1	AK000060
52	1	AF227899
52	1	AL117441
52	1	AL117418
52	1	NM_004986
52	1	NM_016220
52	1	Contig14683_RC
52	1	AB011153
52	1	Contig45397_RC
52	1	NM_002416
52	1	NM_006398
52	1	NM_002274
52	1	Contig53226_RC
52	1	NM_017422
52	1	NM_001073
52	1	NM_004291
52	1	NM_005980
52	1	X82693
52	1	NM_006115
52	1	Contig30480_RC
52	0	---58_DM_erp_yes
52	0	xxx94_BRCA_erp_yes
52	0	+++35_DF_erp_yes
52	0	+++10_DF_erp_yes
52	0	+++19_DF_erp_yes
52	0	+++27_DF_erp_yes
52	0	+++17_DF_erp_yes
52	0	+++18_DF_erp_no
52	0	---51_DM_erp_yes
52	0	+++43_DF_erp_yes
53	1	Contig18502_RC
53	1	NM_002515
53	1	NM_020974
53	1	Contig50838_RC
53	1	AB006625
53	1	NM_000849
53	1	Contig56307
53	1	Contig41804_RC
53	1	Contig45389_RC
53	1	NM_004695
53	1	Contig6118_RC
53	1	Contig54414_RC
53	1	AF042838
53	1	AL117666
53	1	NM_020244
53	1	NM_006006
53	1	Contig53307_RC
53	1	AL137540
53	1	Contig46597_RC
53	1	NM_012429
53	1	Contig38983_RC
53	1	NM_001185
53	1	AL050227
53	1	Contig16202_RC
53	1	NM_005518
53	0	+++13_DF_erp_yes
53	0	+++9_DF_erp_yes
53	0	+++1_DF_erp_yes
53	0	+++29_DF_erp_yes
53	0	+++7_DF_erp_no
53	0	+++17_DF_erp_yes
53	0	xxx89_BRCA_erp_no
53	0	---67_DM_erp_no
53	0	---48_DM_erp_no
53	0	xxx92_BRCA_erp_no
53	0	xxx87_BRCA_erp_no
53	0	---65_DM_erp_no
53	0	xxx88_BRCA_erp_no
53	0	xxx100_BRCA_erp_no
53	0	+++44_DF_erp_no
53	0	xxx91_BRCA_erp_no
53	0	+++38_DF_erp_yes
53	0	+++41_DF_erp_yes
54	1	NM_000582
54	1	Contig35298_RC
54	1	Contig20137_RC
54	1	NM_003516
54	1	Contig19956_RC
54	1	U79293
54	1	Contig45389_RC
54	1	AB007954
54	1	Z48633
54	1	AL049987
54	1	Contig15190_RC
54	1	Contig36419_RC
54	1	Contig31874_RC
54	1	Contig35745_RC
54	1	Contig6612_RC
54	1	Contig32798_RC
54	1	AL110203
54	1	Contig29067_RC
54	1	Contig23881_RC
54	1	Contig26768_RC
54	1	Contig30061_RC
54	1	Contig5392_RC
54	1	AL133427
54	1	Contig15216_RC
54	1	Contig31211_RC
54	1	Contig26724_RC
54	1	Contig40149_RC
54	1	Contig66028_RC
54	1	Contig34043_RC
54	1	Contig34317_RC
54	1	Contig36865_RC
54	1	Contig12814_RC
54	1	Contig30213_RC
54	1	Contig43102_RC
54	1	Contig44164_RC
54	1	Contig36720_RC
54	1	Contig31101_RC
54	1	Contig46787_RC
54	1	Contig6686_RC
54	1	Contig20404_RC
54	1	Contig33574_RC
54	1	NM_018156
54	1	Contig40134_RC
54	1	Contig20955_RC
54	1	Contig22608_RC
54	1	Contig53098_RC
54	1	Contig34516_RC
54	1	Contig40332_RC
54	1	Contig31510_RC
54	1	Contig12140_RC
54	1	Contig33188_RC
54	1	Contig44544_RC
54	1	Contig43079_RC
54	1	Contig40128_RC
54	1	Contig14375_RC
54	1	Contig30016_RC
54	1	Contig31476_RC
54	1	Contig15169_RC
54	1	R70506_RC
54	1	Contig30519_RC
54	1	Contig33376_RC
54	1	Contig23581_RC
54	1	Contig43708_RC
54	1	Contig14284_RC
54	0	---47_DM_erp_no
54	0	+++35_DF_erp_yes
54	0	xxx95_BRCA_erp_yes
54	0	---77_DM_erp_no
54	0	---49_DM_erp_no
54	0	+++34_DF_erp_yes
55	1	AL137517
55	1	X52486
55	1	NM_021147
55	1	NM_012467
55	1	Contig48328_RC
55	1	Contig41905_RC
55	1	Contig17248_RC
55	1	NM_002854
55	1	NM_004176
55	1	AF176012
55	1	U45975
55	1	NM_000028
55	1	NM_000642
55	1	NM_000646
55	1	Contig53307_RC
55	1	Contig43368_RC
55	1	AL137566
55	1	AL133619
55	1	Contig45537_RC
55	1	Contig44191_RC
55	1	AL117406
55	1	Contig24609_RC
55	0	xxx85_BRCA_erp_no
55	0	xxx84_BRCA_erp_no
55	0	---56_DM_erp_yes
55	0	+++40_DF_erp_yes
55	0	+++6_DF_erp_yes
55	0	+++42_DF_erp_yes
55	0	+++8_DF_erp_no
55	0	xxx89_BRCA_erp_no
55	0	---67_DM_erp_no
55	0	---48_DM_erp_no
55	0	---75_DM_erp_no
55	0	xxx80_BRCA_erp_no
55	0	xxx87_BRCA_erp_no
55	0	xxx83_BRCA_erp_no
55	0	xxx97_BRCA_erp_no
55	0	---65_DM_erp_no
55	0	xxx100_BRCA_erp_no
55	0	+++44_DF_erp_no
55	0	+++24_DF_erp_no
55	0	---64_DM_erp_no
55	0	+++23_DF_erp_yes
56	1	Contig18502_RC
56	1	NM_012467
56	1	NM_003155
56	1	Contig41905_RC
56	1	NM_002515
56	1	NM_004143
56	1	NM_003645
56	1	NM_001150
56	1	NM_001085
56	1	NM_003528
56	1	AJ223353
56	1	NM_016569
56	1	NM_005375
56	1	Contig34303_RC
56	1	Contig55448_RC
56	1	Contig753_RC
56	1	NM_020244
56	1	NM_012429
56	1	AL080199
56	1	NM_003714
56	1	NM_003294
56	1	Contig47230_RC
56	1	AL137566
56	1	NM_014668
56	1	Contig56390_RC
56	1	AB040926
56	1	Contig43983_RC
56	1	Contig47405_RC
56	1	J02639
56	1	NM_014365
56	1	AK001423
56	1	M33318
56	1	NM_000764
56	1	NM_018476
56	1	NM_000909
56	1	Contig24609_RC
56	0	---73_DM_erp_no
56	0	+++3_DF_erp_no
56	0	+++9_DF_erp_yes
56	0	+++7_DF_erp_no
56	0	+++27_DF_erp_yes
56	0	+++14_DF_erp_yes
56	0	xxx99_BRCA_erp_yes
56	0	+++33_DF_erp_no
56	0	xxx87_BRCA_erp_no
56	0	xxx91_BRCA_erp_no
56	0	+++20_DF_erp_no
56	0	---64_DM_erp_no
57	1	Contig18502_RC
57	1	NM_012467
57	1	NM_004143
57	1	NM_001555
57	1	Contig57631
57	1	Contig35814_RC
57	1	NM_003226
57	1	Contig44870
57	1	Contig37562_RC
57	1	AL049265
57	1	NM_005375
57	1	NM_001218
57	1	Contig56705_RC
57	1	NM_014781
57	1	Contig63748_RC
57	1	Contig46056_RC
57	1	Contig43206_RC
57	1	Contig36312_RC
57	1	AL080199
57	1	AL050227
57	1	NM_001362
57	1	Contig47405_RC
57	1	NM_007117
57	1	Contig40368_RC
57	1	NM_002614
57	1	Contig30480_RC
57	1	AK000345
57	1	Contig46937_RC
57	0	---73_DM_erp_no
57	0	---53_DM_erp_no
57	0	+++35_DF_erp_yes
57	0	+++1_DF_erp_yes
57	0	+++33_DF_erp_no
57	0	+++43_DF_erp_yes
57	0	+++8_DF_erp_no
57	0	---65_DM_erp_no
57	0	xxx100_BRCA_erp_no
57	0	+++44_DF_erp_no
57	0	+++24_DF_erp_no
57	0	+++39_DF_erp_yes
58	1	NM_001844
58	1	NM_002590
58	1	NM_020659
58	1	Contig53047_RC
58	1	Z11887
58	1	NM_007281
58	1	NM_001615
58	1	NM_001446
58	1	NM_003412
58	1	Contig54867_RC
58	1	NM_003740
58	1	Contig5716_RC
58	1	Contig54477_RC
58	1	AL133624
58	1	M68874
58	1	NM_018014
58	1	NM_016267
58	1	NM_014211
58	1	NM_001453
58	1	Contig27882_RC
58	1	NM_005325
58	1	NM_002852
58	1	Contig43195_RC
58	1	Y14737
58	1	NM_007191
58	1	AF047826
58	1	NM_005130
58	1	Contig21847_RC
58	1	NM_000096
58	1	Contig42751_RC
58	0	+++22_DF_erp_yes
58	0	+++13_DF_erp_yes
58	0	xxx94_BRCA_erp_yes
58	0	+++16_DF_erp_no
58	0	+++2_DF_erp_yes
58	0	+++31_DF_erp_yes
58	0	---61_DM_erp_yes
58	0	xxx89_BRCA_erp_no
58	0	---48_DM_erp_no
58	0	xxx92_BRCA_erp_no
58	0	xxx87_BRCA_erp_no
58	0	xxx97_BRCA_erp_no
58	0	xxx100_BRCA_erp_no
58	0	---50_DM_erp_yes
58	0	+++24_DF_erp_no
58	0	+++39_DF_erp_yes
58	0	+++23_DF_erp_yes
58	0	xxx93_BRCA_erp_no
59	1	Contig67169_RC
59	1	NM_002125
59	1	NM_002124
59	1	NM_001109
59	1	NM_004207
59	1	NM_014210
59	1	NM_004172
59	1	NM_004244
59	1	NM_000433
59	1	NM_006332
59	1	NM_006847
59	1	NM_002984
59	1	NM_002110
59	1	NM_004951
59	1	NM_001295
59	1	NM_005874
59	1	NM_016650
59	1	NM_015991
59	1	X03084
59	1	NM_002664
59	1	Contig53952_RC
59	1	NM_007256
59	1	NM_006762
59	1	NM_006889
59	1	NM_000211
59	1	NM_016187
59	1	M37033
59	1	NM_000560
59	1	NM_005337
59	1	Contig1148
59	1	NM_013385
59	1	Contig27228_RC
59	1	NM_002118
59	1	NM_019111
59	1	Contig46244_RC
59	1	NM_004079
59	1	NM_000397
59	1	M31932
59	1	AJ224864
59	1	NM_000566
59	1	Contig44310_RC
59	1	NM_002800
59	1	Contig47106_RC
59	1	NM_000734
59	1	AF026941
59	1	Contig43645_RC
59	1	NM_002053
59	1	AF103458
59	1	NM_005084
59	1	NM_000239
59	1	NM_002985
59	1	NM_001565
59	1	J04162
59	1	NM_002986
59	1	NM_001548
59	1	NM_006820
59	1	NM_002462
59	1	NM_002427
59	1	NM_002421
59	1	NM_006398
59	1	NM_017422
59	0	---57_DM_erp_no
59	0	---59_DM_erp_yes
59	0	---58_DM_erp_yes
59	0	+++9_DF_erp_yes
59	0	+++7_DF_erp_no
59	0	+++17_DF_erp_yes
59	0	+++5_DF_erp_yes
59	0	+++42_DF_erp_yes
59	0	xxx83_BRCA_erp_no
59	0	---79_DM_erp_no
59	0	+++38_DF_erp_yes
60	1	AB037848
60	1	NM_004143
60	1	NM_001555
60	1	M29873
60	1	M29874
60	1	NM_000767
60	1	AB004064
60	1	AL137566
60	1	NM_014668
60	1	NM_001267
60	1	NM_001647
60	1	Contig51255_RC
60	1	NM_002457
60	1	Contig43806_RC
60	1	NM_002274
60	1	Contig43026_RC
60	1	NM_006121
60	1	NM_000427
60	1	NM_004291
60	1	NM_000439
60	1	NM_001819
60	1	NM_001275
60	1	NM_001942
60	1	NM_004616
60	1	M33318
60	1	U22029
60	1	NM_000764
60	1	NM_000353
60	1	NM_007117
60	1	Contig40368_RC
60	1	NM_002963
60	1	NM_003225
60	1	NM_002614
60	1	Contig30480_RC
60	1	AK000345
60	1	NM_005794
60	1	NM_001657
60	1	NM_000909
60	1	NM_006551
60	0	---73_DM_erp_no
60	0	+++6_DF_erp_yes
60	0	+++2_DF_erp_yes
60	0	---45_DM_erp_yes
60	0	+++8_DF_erp_no
60	0	xxx89_BRCA_erp_no
60	0	xxx97_BRCA_erp_no
60	0	---50_DM_erp_yes
60	0	+++23_DF_erp_yes
61	1	NM_003500
61	1	AB037848
61	1	NM_000685
61	1	Contig57631
61	1	M29873
61	1	M29874
61	1	NM_000767
61	1	NM_016364
61	1	NM_000295
61	1	NM_002239
61	1	AL080199
61	1	NM_014365
61	1	NM_004345
61	1	AF179224
61	1	NM_002614
61	1	AK000345
61	1	NM_005794
61	1	NM_003283
61	0	---73_DM_erp_no
61	0	xxx90_BRCA_erp_no
61	0	+++11_DF_erp_yes
61	0	---56_DM_erp_yes
61	0	---60_DM_erp_yes
61	0	+++6_DF_erp_yes
61	0	+++2_DF_erp_yes
61	0	+++21_DF_erp_yes
61	0	+++30_DF_erp_yes
61	0	xxx92_BRCA_erp_no
61	0	---75_DM_erp_no
61	0	xxx87_BRCA_erp_no
61	0	+++24_DF_erp_no
61	0	+++12_DF_erp_no
61	0	+++20_DF_erp_no
61	0	+++41_DF_erp_yes
61	0	xxx93_BRCA_erp_no
61	0	---55_DM_erp_yes
62	1	NM_001844
62	1	Contig18502_RC
62	1	NM_012467
62	1	NM_001692
62	1	NM_002515
62	1	NM_000826
62	1	Contig35814_RC
62	1	M29873
62	1	AL110252
62	1	NM_018972
62	1	NM_002854
62	1	AL133644
62	1	NM_004374
62	1	AB037763
62	1	AB023144
62	1	Contig30390_RC
62	1	Contig9541_RC
62	1	NM_016640
62	1	NM_021127
62	1	D90070
62	1	NM_003714
62	1	Contig47230_RC
62	1	NM_014365
62	1	NM_000779
62	1	Contig44191_RC
62	1	NM_004291
62	1	NM_000439
62	1	Contig52018_RC
62	1	NM_001275
62	1	NM_013243
62	1	M33318
62	1	U22029
62	1	NM_000764
62	1	AK000345
62	1	NM_005794
62	1	NM_000909
62	1	NM_001871
62	0	---73_DM_erp_no
62	0	---68_DM_erp_no
62	0	+++35_DF_erp_yes
62	0	+++16_DF_erp_no
62	0	+++26_DF_erp_yes
62	0	xxx95_BRCA_erp_yes
62	0	+++14_DF_erp_yes
62	0	---61_DM_erp_yes
62	0	---49_DM_erp_no
62	0	xxx99_BRCA_erp_yes
62	0	+++44_DF_erp_no
62	0	+++24_DF_erp_no
62	0	xxx86_BRCA_erp_yes
62	0	---64_DM_erp_no
62	0	---76_DM_erp_no
62	0	+++23_DF_erp_yes
62	0	+++41_DF_erp_yes
63	1	Contig39556_RC
63	1	AB007961
63	1	Contig20955_RC
63	1	Contig22386_RC
63	1	NM_002697
63	1	Contig6164_RC
63	1	Contig35949_RC
63	1	Contig40128_RC
63	1	Contig19530_RC
63	1	U28831
63	1	Contig42854
63	1	Contig15169_RC
63	1	NM_014086
63	1	R70506_RC
63	1	Contig30519_RC
63	1	Contig35096_RC
63	1	Contig14683_RC
63	1	Contig26310_RC
63	0	---68_DM_erp_no
63	0	+++13_DF_erp_yes
63	0	+++19_DF_erp_yes
63	0	+++30_DF_erp_yes
63	0	xxx95_BRCA_erp_yes
63	0	---77_DM_erp_no
63	0	---51_DM_erp_yes
63	0	---49_DM_erp_no
63	0	xxx80_BRCA_erp_no
63	0	xxx97_BRCA_erp_no
63	0	+++34_DF_erp_yes
64	1	Contig52490_RC
64	1	NM_001304
64	1	AL110163
64	1	AK001838
64	1	AB037742
64	1	NM_016507
64	1	NM_006461
64	1	Contig56503_RC
64	1	NM_004448
64	1	NM_005310
64	0	---63_DM_erp_yes
64	0	+++35_DF_erp_yes
64	0	+++16_DF_erp_no
64	0	+++10_DF_erp_yes
64	0	+++19_DF_erp_yes
64	0	+++21_DF_erp_yes
64	0	+++30_DF_erp_yes
64	0	xxx95_BRCA_erp_yes
64	0	+++5_DF_erp_yes
64	0	---61_DM_erp_yes
64	0	+++25_DF_erp_yes
64	0	---45_DM_erp_yes
64	0	xxx80_BRCA_erp_no
64	0	+++44_DF_erp_no
65	1	NM_004988
65	1	Z11887
65	1	Contig54867_RC
65	1	NM_006623
65	1	NM_001630
65	1	Contig49790_RC
65	1	NM_006845
65	1	NM_016359
65	1	NM_003600
65	1	NM_004217
65	1	Contig57584_RC
65	1	NM_002053
65	1	NM_005196
65	1	NM_002266
65	1	NM_001168
65	1	AL160131
65	1	NM_004203
65	1	NM_001809
65	1	Contig38901_RC
65	1	NM_003981
65	1	NM_018454
65	1	U74612
65	1	NM_003579
65	1	NM_002497
65	1	Contig28947_RC
65	1	NM_004038
65	1	NM_016321
65	1	NM_001565
65	1	Contig55997_RC
65	1	NM_014211
65	1	Contig27882_RC
65	1	NM_001944
65	1	NM_002426
65	1	NM_005408
65	1	X82693
65	1	Contig42751_RC
65	0	xxx85_BRCA_erp_no
65	0	+++28_DF_erp_no
65	0	+++26_DF_erp_yes
65	0	+++29_DF_erp_yes
65	0	+++30_DF_erp_yes
65	0	---46_DM_erp_no
65	0	+++7_DF_erp_no
65	0	+++27_DF_erp_yes
65	0	---70_DM_erp_yes
65	0	+++18_DF_erp_no
65	0	+++36_DF_erp_yes
65	0	+++42_DF_erp_yes
65	0	xxx97_BRCA_erp_no
65	0	---65_DM_erp_no
65	0	xxx96_BRCA_erp_no
65	0	xxx91_BRCA_erp_no
65	0	+++38_DF_erp_yes
66	1	NM_000238
66	1	NM_000826
66	1	NM_005218
66	1	AI497657_RC
66	1	Contig38517_RC
66	1	NM_001150
66	1	NM_003469
66	1	AB037763
66	1	NM_000790
66	1	AB023144
66	1	NM_003378
66	1	AF020919
66	1	Contig42518_RC
66	1	NM_015980
66	1	Contig26584_RC
66	1	Y14737
66	1	U66702
66	1	Contig44191_RC
66	1	NM_000846
66	1	Contig51255_RC
66	1	NM_000427
66	1	NM_000439
66	1	Contig52018_RC
66	1	NM_001275
66	1	NM_013243
66	1	NM_018476
66	0	---73_DM_erp_no
66	0	+++4_DF_erp_yes
66	0	+++28_DF_erp_no
66	0	+++22_DF_erp_yes
66	0	+++32_DF_erp_yes
66	0	+++11_DF_erp_yes
66	0	---47_DM_erp_no
66	0	---56_DM_erp_yes
66	0	+++40_DF_erp_yes
66	0	xxx94_BRCA_erp_yes
66	0	+++3_DF_erp_no
66	0	+++16_DF_erp_no
66	0	---60_DM_erp_yes
66	0	+++6_DF_erp_yes
66	0	+++1_DF_erp_yes
66	0	+++2_DF_erp_yes
66	0	+++26_DF_erp_yes
66	0	+++19_DF_erp_yes
66	0	+++21_DF_erp_yes
66	0	+++30_DF_erp_yes
66	0	+++7_DF_erp_no
66	0	+++27_DF_erp_yes
66	0	+++17_DF_erp_yes
66	0	---70_DM_erp_yes
66	0	+++18_DF_erp_no
66	0	+++14_DF_erp_yes
66	0	---77_DM_erp_no
66	0	---51_DM_erp_yes
66	0	+++5_DF_erp_yes
66	0	+++36_DF_erp_yes
66	0	+++42_DF_erp_yes
66	0	+++31_DF_erp_yes
66	0	---61_DM_erp_yes
66	0	---49_DM_erp_no
66	0	xxx99_BRCA_erp_yes
66	0	+++33_DF_erp_no
66	0	+++15_DF_erp_yes
66	0	+++39_DF_erp_yes
66	0	+++38_DF_erp_yes
66	0	+++41_DF_erp_yes
67	1	NM_002809
67	1	Contig973_RC
67	1	NM_002795
67	1	Contig58212_RC
67	1	NM_004774
67	1	NM_006148
67	1	Contig48806_RC
67	1	AF070536
67	1	NM_002686
67	1	Contig56503_RC
67	1	NM_004448
67	1	NM_005310
67	1	NM_002443
67	1	NM_005672
67	1	NM_004616
67	1	NM_005980
67	0	+++32_DF_erp_yes
67	0	+++11_DF_erp_yes
67	0	---58_DM_erp_yes
67	0	---47_DM_erp_no
67	0	---63_DM_erp_yes
67	0	+++16_DF_erp_no
67	0	+++2_DF_erp_yes
67	0	+++21_DF_erp_yes
67	0	+++30_DF_erp_yes
67	0	xxx95_BRCA_erp_yes
67	0	+++17_DF_erp_yes
67	0	+++14_DF_erp_yes
67	0	---77_DM_erp_no
67	0	---48_DM_erp_no
67	0	---64_DM_erp_no
67	0	---76_DM_erp_no
68	1	NM_000238
68	1	Contig38438_RC
68	1	Contig50357_RC
68	1	NM_003378
68	1	Contig43998_RC
68	1	Contig45703_RC
68	1	AJ223352
68	1	NM_005319
68	1	NM_003516
68	1	NM_003528
68	1	Contig46553_RC
68	1	NM_003518
68	1	NM_003524
68	1	Contig44191_RC
68	1	NM_020411
68	1	NM_002457
68	1	J00129
68	0	---68_DM_erp_no
68	0	+++28_DF_erp_no
68	0	+++32_DF_erp_yes
68	0	---47_DM_erp_no
68	0	+++3_DF_erp_no
68	0	---46_DM_erp_no
68	0	+++7_DF_erp_no
68	0	---70_DM_erp_yes
68	0	+++20_DF_erp_no
68	0	---79_DM_erp_no
68	0	---72_DM_erp_yes
68	0	---55_DM_erp_yes
69	1	NM_020659
69	1	Contig53047_RC
69	1	Z11887
69	1	NM_006533
69	1	NM_007281
69	1	NM_001853
69	1	NM_015515
69	1	NM_006017
69	1	NM_001216
69	1	NM_001124
69	1	NM_003740
69	1	NM_006623
69	1	AB011089
69	1	NM_000381
69	1	Contig46218_RC
69	1	NM_003472
69	1	AL110126
69	1	NM_018014
69	1	NM_016267
69	1	NM_014211
69	1	NM_014553
69	1	Contig31295_RC
69	1	Contig27882_RC
69	1	Contig55725_RC
69	1	Contig43195_RC
69	1	NM_000096
69	1	NM_006115
69	0	+++13_DF_erp_yes
69	0	+++27_DF_erp_yes
69	0	---70_DM_erp_yes
69	0	+++18_DF_erp_no
69	0	---51_DM_erp_yes
69	0	+++5_DF_erp_yes
69	0	+++36_DF_erp_yes
69	0	xxx99_BRCA_erp_yes
69	0	+++33_DF_erp_no
69	0	xxx89_BRCA_erp_no
69	0	---67_DM_erp_no
69	0	---48_DM_erp_no
69	0	xxx92_BRCA_erp_no
69	0	---75_DM_erp_no
69	0	xxx80_BRCA_erp_no
69	0	xxx98_BRCA_erp_no
69	0	xxx97_BRCA_erp_no
69	0	xxx88_BRCA_erp_no
69	0	---50_DM_erp_yes
69	0	+++12_DF_erp_no
70	1	Contig51981_RC
70	1	Contig53047_RC
70	1	Z11887
70	1	NM_006533
70	1	NM_007281
70	1	NM_001615
70	1	NM_005046
70	1	NM_001853
70	1	NM_015515
70	1	NM_006017
70	1	NM_001446
70	1	NM_003412
70	1	NM_001740
70	1	NM_007088
70	1	NM_012427
70	1	NM_012101
70	1	Contig49790_RC
70	1	U17077
70	1	NM_003012
70	1	AB023211
70	1	NM_018014
70	1	NM_016267
70	1	NM_014211
70	1	NM_001453
70	1	NM_001885
70	1	AB002351
70	1	NM_014553
70	1	AK000168
70	1	NM_013230
70	1	NM_007231
70	1	NM_002774
70	1	Contig59870_RC
70	1	NM_000422
70	1	NM_002639
70	1	NM_001793
70	1	Contig43195_RC
70	1	NM_001546
70	0	xxx90_BRCA_erp_no
70	0	+++22_DF_erp_yes
70	0	+++11_DF_erp_yes
70	0	---59_DM_erp_yes
70	0	---63_DM_erp_yes
70	0	---77_DM_erp_no
70	0	+++31_DF_erp_yes
70	0	xxx99_BRCA_erp_yes
70	0	+++33_DF_erp_no
70	0	---71_DM_erp_no
70	0	xxx89_BRCA_erp_no
70	0	---67_DM_erp_no
70	0	xxx92_BRCA_erp_no
70	0	---75_DM_erp_no
70	0	xxx80_BRCA_erp_no
70	0	xxx87_BRCA_erp_no
70	0	xxx98_BRCA_erp_no
70	0	xxx83_BRCA_erp_no
70	0	xxx97_BRCA_erp_no
70	0	---65_DM_erp_no
70	0	---50_DM_erp_yes
70	0	+++24_DF_erp_no
70	0	+++12_DF_erp_no
70	0	xxx93_BRCA_erp_no
71	1	NM_000695
71	1	U06715
71	1	NM_005063
71	1	AF020919
71	1	NM_001124
71	1	Contig57584_RC
71	1	NM_001168
71	1	NM_003258
71	1	NM_004203
71	1	NM_014321
71	1	NM_001809
71	1	NM_004701
71	1	NM_003981
71	1	Contig54536
71	1	NM_006461
71	1	Contig48806_RC
71	1	NM_018407
71	1	NM_018265
71	1	NM_003108
71	1	NM_005408
71	1	NM_004448
71	1	NM_002443
71	1	NM_004616
71	0	xxx90_BRCA_erp_no
71	0	---68_DM_erp_no
71	0	+++28_DF_erp_no
71	0	---63_DM_erp_yes
71	0	---60_DM_erp_yes
71	0	+++9_DF_erp_yes
71	0	+++6_DF_erp_yes
71	0	+++26_DF_erp_yes
71	0	+++29_DF_erp_yes
71	0	+++30_DF_erp_yes
71	0	+++7_DF_erp_no
71	0	---70_DM_erp_yes
71	0	---51_DM_erp_yes
71	0	+++5_DF_erp_yes
71	0	+++36_DF_erp_yes
71	0	+++42_DF_erp_yes
71	0	+++31_DF_erp_yes
71	0	---76_DM_erp_no
71	0	+++38_DF_erp_yes
72	1	NM_004988
72	1	Contig46942_RC
72	1	NM_020659
72	1	Contig53047_RC
72	1	Z11887
72	1	NM_006533
72	1	NM_015515
72	1	NM_006017
72	1	NM_001446
72	1	NM_002275
72	1	NM_020994
72	1	NM_001327
72	1	Contig54867_RC
72	1	NM_000228
72	1	Contig28152_RC
72	1	NM_003740
72	1	NM_001630
72	1	NM_012101
72	1	X56807
72	1	AL096737
72	1	NM_006516
72	1	NM_018014
72	1	NM_014211
72	1	Contig48518_RC
72	1	Contig54425
72	1	NM_003108
72	1	Contig27882_RC
72	1	NM_005325
72	1	NM_002852
72	1	NM_007231
72	1	NM_002774
72	1	Contig59870_RC
72	1	NM_000422
72	1	NM_002639
72	1	NM_001793
72	1	NM_001944
72	1	Contig43195_RC
72	1	NM_004378
72	1	M90657
72	1	X01394
72	1	AF047826
72	1	NM_005130
72	1	NM_000096
72	1	X82693
72	1	Contig42751_RC
72	0	xxx81_BRCA_erp_no
72	0	---77_DM_erp_no
72	0	+++5_DF_erp_yes
72	0	+++33_DF_erp_no
72	0	---48_DM_erp_no
72	0	xxx97_BRCA_erp_no
72	0	---65_DM_erp_no
72	0	xxx88_BRCA_erp_no
72	0	---50_DM_erp_yes
72	0	+++44_DF_erp_no
72	0	+++24_DF_erp_no
72	0	+++15_DF_erp_yes
72	0	+++39_DF_erp_yes
72	0	+++41_DF_erp_yes
73	1	NM_001692
73	1	AF224266
73	1	NM_005688
73	1	Contig6181_RC
73	1	NM_005264
73	1	Contig64688
73	1	NM_004203
73	1	NM_003981
73	1	NM_016448
73	1	NM_002497
73	1	Contig36647_RC
73	1	NM_002443
73	0	---68_DM_erp_no
73	0	---59_DM_erp_yes
73	0	+++6_DF_erp_yes
73	0	+++29_DF_erp_yes
73	0	---46_DM_erp_no
73	0	---70_DM_erp_yes
73	0	+++36_DF_erp_yes
73	0	+++42_DF_erp_yes
73	0	---69_DM_erp_yes
73	0	+++15_DF_erp_yes
73	0	+++38_DF_erp_yes
74	1	Contig45389_RC
74	1	AB007954
74	1	Contig15190_RC
74	1	Contig32798_RC
74	1	AL110203
74	1	Contig26768_RC
74	1	Contig6254_RC
74	1	Contig29287_RC
74	1	Contig36720_RC
74	1	Contig34605_RC
74	1	Contig33574_RC
74	1	NM_018156
74	1	Contig39038_RC
74	1	Contig22608_RC
74	1	Contig53098_RC
74	1	Contig12803_RC
74	1	Contig12140_RC
74	1	Contig33188_RC
74	1	NM_016018
74	1	Contig14280_RC
74	1	Contig6118_RC
74	1	R70506_RC
74	1	Contig24541_RC
74	1	Contig27505_RC
74	1	Contig11275_RC
74	1	Contig23581_RC
74	1	Contig14284_RC
74	0	---68_DM_erp_no
74	0	+++13_DF_erp_yes
74	0	---47_DM_erp_no
74	0	+++35_DF_erp_yes
74	0	+++29_DF_erp_yes
74	0	xxx95_BRCA_erp_yes
74	0	+++14_DF_erp_yes
74	0	---77_DM_erp_no
74	0	+++42_DF_erp_yes
74	0	---49_DM_erp_no
74	0	xxx92_BRCA_erp_no
74	0	xxx97_BRCA_erp_no
74	0	+++34_DF_erp_yes
75	1	NM_020659
75	1	Contig53047_RC
75	1	Z11887
75	1	NM_006533
75	1	NM_007281
75	1	NM_001615
75	1	NM_015515
75	1	X99142
75	1	NM_006017
75	1	NM_007088
75	1	NM_000584
75	1	NM_001124
75	1	NM_016109
75	1	Contig49289_RC
75	1	Contig43694_RC
75	1	NM_000636
75	1	X07834
75	1	NM_003975
75	1	NM_002053
75	1	NM_003102
75	1	NM_001565
75	1	AB023211
75	1	NM_001453
75	1	NM_001885
75	1	AB002351
75	1	Contig54425
75	1	NM_005325
75	1	NM_002639
75	1	M90657
75	1	Y14737
75	1	AF047826
75	1	NM_000096
75	0	+++9_DF_erp_yes
75	0	---69_DM_erp_yes
75	0	xxx89_BRCA_erp_no
75	0	---48_DM_erp_no
75	0	xxx98_BRCA_erp_no
75	0	xxx97_BRCA_erp_no
75	0	xxx88_BRCA_erp_no
75	0	+++24_DF_erp_no
75	0	+++12_DF_erp_no
75	0	+++23_DF_erp_yes
76	1	Contig17248_RC
76	1	NM_003248
76	1	Contig42882_RC
76	1	Contig50360_RC
76	1	Contig31646_RC
76	1	Contig37873
76	1	NM_003613
76	1	AJ224741
76	1	NM_005824
76	1	NM_003862
76	1	Contig53357_RC
76	1	Contig53944_RC
76	1	Contig56513_RC
76	1	NM_000095
76	1	NM_000362
76	1	Contig58512_RC
76	1	NM_000090
76	1	NM_000089
76	1	NM_015719
76	1	NM_003474
76	1	X02761
76	1	Contig54547_RC
76	1	NM_000493
76	1	AL359062
76	1	Contig56801_RC
76	1	NM_005940
76	1	NM_003014
76	1	Contig2237_RC
76	1	Contig54847_RC
76	1	Contig51220_RC
76	1	NM_003239
76	1	Contig1805_RC
76	1	Contig43253_RC
76	1	Contig375_RC
76	1	NM_006475
76	1	NM_004460
76	1	Contig39616_RC
76	1	Contig33750_RC
76	1	Contig2446_RC
76	1	NM_003247
76	1	Contig60191_RC
76	1	NM_002975
76	1	NM_002775
76	1	Contig30092_RC
76	1	Contig53281_RC
76	1	NM_005576
76	1	NM_003118
76	1	Contig43833_RC
76	1	Contig30260_RC
76	1	AL049946
76	1	NM_001797
76	1	AL080114
76	1	NM_001387
76	1	NM_001393
76	1	NM_001920
76	1	NM_013231
76	1	Contig50855_RC
76	1	NM_006486
76	1	NM_000396
76	1	AB018305
76	1	NM_006207
76	1	NM_013253
76	1	NM_012445
76	1	NM_004791
76	1	D50406
76	1	NM_014244
76	1	Contig66347
76	1	Contig50367
76	1	Contig55801_RC
76	1	NM_000393
76	1	NM_001129
76	1	Contig42919_RC
76	1	NM_000138
76	1	NM_004385
76	1	Contig43613_RC
76	1	NM_004369
76	1	NM_006039
76	1	AL050228
76	1	NM_016081
76	1	NM_005512
76	1	NM_001613
76	1	NM_001901
76	1	NM_002023
76	1	AL050202
76	1	NM_001854
76	1	NM_017680
76	1	Contig56143_RC
76	1	NM_002091
76	0	---57_DM_erp_no
76	0	xxx81_BRCA_erp_no
76	0	xxx84_BRCA_erp_no
76	0	xxx90_BRCA_erp_no
76	0	---66_DM_erp_yes
76	0	+++2_DF_erp_yes
76	0	+++26_DF_erp_yes
76	0	+++19_DF_erp_yes
76	0	xxx95_BRCA_erp_yes
76	0	---46_DM_erp_no
76	0	+++27_DF_erp_yes
76	0	---77_DM_erp_no
76	0	+++5_DF_erp_yes
76	0	+++36_DF_erp_yes
76	0	---49_DM_erp_no
76	0	+++25_DF_erp_yes
76	0	+++43_DF_erp_yes
76	0	xxx96_BRCA_erp_no
76	0	---72_DM_erp_yes
76	0	---55_DM_erp_yes
77	1	NM_002590
77	1	Contig46942_RC
77	1	NM_006533
77	1	NM_001615
77	1	NM_005046
77	1	NM_000424
77	1	NM_005978
77	1	NM_015515
77	1	NM_002275
77	1	NM_003412
77	1	NM_020994
77	1	NM_001327
77	1	AJ275978
77	1	Contig54867_RC
77	1	NM_000228
77	1	NM_003740
77	1	NM_001630
77	1	NM_012101
77	1	NM_018014
77	1	NM_016267
77	1	NM_014211
77	1	NM_001453
77	1	Contig27882_RC
77	1	Contig55725_RC
77	1	NM_005325
77	1	NM_000422
77	1	NM_002639
77	1	NM_001793
77	1	NM_001944
77	1	Contig43195_RC
77	1	AF097021
77	1	NM_007191
77	1	X82693
77	1	Contig42751_RC
77	0	xxx81_BRCA_erp_no
77	0	xxx90_BRCA_erp_no
77	0	---66_DM_erp_yes
77	0	+++22_DF_erp_yes
77	0	+++32_DF_erp_yes
77	0	+++11_DF_erp_yes
77	0	---59_DM_erp_yes
77	0	---56_DM_erp_yes
77	0	+++40_DF_erp_yes
77	0	---60_DM_erp_yes
77	0	+++9_DF_erp_yes
77	0	+++1_DF_erp_yes
77	0	+++2_DF_erp_yes
77	0	+++26_DF_erp_yes
77	0	+++7_DF_erp_no
77	0	---70_DM_erp_yes
77	0	+++14_DF_erp_yes
77	0	---77_DM_erp_no
77	0	---51_DM_erp_yes
77	0	+++5_DF_erp_yes
77	0	+++36_DF_erp_yes
77	0	+++42_DF_erp_yes
77	0	+++31_DF_erp_yes
77	0	---61_DM_erp_yes
77	0	xxx99_BRCA_erp_yes
77	0	+++33_DF_erp_no
77	0	xxx89_BRCA_erp_no
77	0	---48_DM_erp_no
77	0	xxx92_BRCA_erp_no
77	0	xxx80_BRCA_erp_no
77	0	xxx87_BRCA_erp_no
77	0	xxx97_BRCA_erp_no
77	0	---65_DM_erp_no
77	0	xxx88_BRCA_erp_no
77	0	xxx100_BRCA_erp_no
77	0	---50_DM_erp_yes
77	0	+++44_DF_erp_no
77	0	+++24_DF_erp_no
77	0	xxx91_BRCA_erp_no
77	0	xxx86_BRCA_erp_yes
77	0	---62_DM_erp_no
77	0	---72_DM_erp_yes
77	0	+++39_DF_erp_yes
77	0	+++23_DF_erp_yes
77	0	xxx93_BRCA_erp_no
78	1	Contig51981_RC
78	1	NM_003832
78	1	NM_020659
78	1	Contig53047_RC
78	1	NM_006533
78	1	NM_007281
78	1	NM_001615
78	1	NM_000424
78	1	NM_001853
78	1	NM_015515
78	1	NM_006017
78	1	NM_001446
78	1	NM_003412
78	1	NM_001999
78	1	NM_001740
78	1	NM_007088
78	1	NM_001884
78	1	Contig42227
78	1	NM_000228
78	1	Contig28152_RC
78	1	Contig50288_RC
78	1	NM_003740
78	1	NM_000600
78	1	NM_006623
78	1	Contig45730_RC
78	1	Contig47498_RC
78	1	NM_002776
78	1	Contig54477_RC
78	1	NM_001941
78	1	NM_012101
78	1	NM_000381
78	1	Contig32084_RC
78	1	NM_005245
78	1	NM_001897
78	1	AL133624
78	1	NM_001730
78	1	Contig55538_RC
78	1	Contig47814_RC
78	1	Contig4388_RC
78	1	Contig57725_RC
78	1	NM_003806
78	1	NM_004267
78	1	NM_003507
78	1	NM_002725
78	1	NM_003012
78	1	AL110126
78	1	NM_019885
78	1	NM_000908
78	1	NM_002996
78	1	AB023211
78	1	Contig55997_RC
78	1	NM_014696
78	1	NM_018014
78	1	NM_014211
78	1	NM_001453
78	1	NM_001885
78	1	AB002351
78	1	NM_003360
78	1	NM_000299
78	1	Contig27882_RC
78	1	Contig55725_RC
78	1	NM_005325
78	1	NM_007231
78	1	NM_002774
78	1	Contig59870_RC
78	1	NM_000422
78	1	NM_002639
78	1	NM_001793
78	1	NM_001944
78	1	Contig43195_RC
78	1	Contig40889_RC
78	1	NM_001956
78	1	NM_001546
78	1	AF047826
78	1	X82693
78	0	+++33_DF_erp_no
78	0	xxx89_BRCA_erp_no
78	0	---67_DM_erp_no
78	0	---48_DM_erp_no
78	0	xxx92_BRCA_erp_no
78	0	---75_DM_erp_no
78	0	xxx80_BRCA_erp_no
78	0	xxx87_BRCA_erp_no
78	0	---65_DM_erp_no
78	0	xxx100_BRCA_erp_no
78	0	+++24_DF_erp_no
79	1	Contig17248_RC
79	1	NM_003248
79	1	Contig50360_RC
79	1	Contig31646_RC
79	1	Contig37873
79	1	NM_003613
79	1	NM_003862
79	1	NM_000095
79	1	Contig58512_RC
79	1	NM_000090
79	1	NM_000089
79	1	AL359062
79	1	Contig54847_RC
79	1	NM_004684
79	1	NM_001998
79	1	Contig1805_RC
79	1	NM_017459
79	1	NM_006475
79	1	NM_004460
79	1	Contig33750_RC
79	1	NM_003247
79	1	NM_001957
79	1	NM_002775
79	1	Contig30092_RC
79	1	NM_003118
79	1	Contig43833_RC
79	1	NM_001920
79	1	NM_013231
79	1	AB018305
79	1	NM_012445
79	1	NM_001129
79	1	NM_000138
79	1	NM_004385
79	1	Contig43613_RC
79	1	NM_004369
79	1	NM_006039
79	1	NM_005512
79	1	NM_001901
79	1	NM_002023
79	1	NM_002193
79	1	NM_017680
79	1	Contig56143_RC
79	1	NM_002091
79	0	---57_DM_erp_no
79	0	xxx81_BRCA_erp_no
79	0	xxx84_BRCA_erp_no
79	0	xxx90_BRCA_erp_no
79	0	---66_DM_erp_yes
79	0	+++26_DF_erp_yes
79	0	+++19_DF_erp_yes
79	0	xxx95_BRCA_erp_yes
79	0	---46_DM_erp_no
79	0	+++27_DF_erp_yes
79	0	+++14_DF_erp_yes
79	0	+++5_DF_erp_yes
79	0	+++36_DF_erp_yes
79	0	---49_DM_erp_no
79	0	+++25_DF_erp_yes
79	0	+++43_DF_erp_yes
79	0	---55_DM_erp_yes
80	1	AF053712
80	1	NM_005218
80	1	NM_020659
80	1	Contig53047_RC
80	1	Z11887
80	1	NM_006533
80	1	NM_007281
80	1	NM_005046
80	1	NM_000424
80	1	NM_015515
80	1	X99142
80	1	NM_006017
80	1	NM_001150
80	1	Contig43791_RC
80	1	NM_000050
80	1	AK000660
80	1	Contig57359_RC
80	1	Contig57903_RC
80	1	NM_014211
80	1	NM_001453
80	1	NM_002852
80	1	NM_000846
80	1	AB018311
80	1	AF047826
80	1	Contig21847_RC
80	1	Contig51255_RC
80	1	NM_006198
80	1	NM_002457
80	1	NM_000509
80	1	Contig43806_RC
80	1	NM_002274
80	1	Contig53226_RC
80	1	Contig43026_RC
80	1	NM_003986
80	1	NM_017422
80	1	NM_001073
80	1	NM_006121
80	1	NM_000427
80	1	NM_004291
80	1	NM_000439
80	1	NM_001819
80	1	Contig52018_RC
80	1	NM_001275
80	1	NM_013243
80	1	NM_001942
80	1	AI147042_RC
80	1	NM_000353
80	1	NM_007117
80	1	Contig40368_RC
80	1	NM_000096
80	1	X82693
80	1	Contig42751_RC
80	1	NM_002964
80	1	NM_002965
80	1	NM_002963
80	1	NM_006419
80	1	NM_018476
80	1	Contig24609_RC
80	0	xxx90_BRCA_erp_no
80	0	+++22_DF_erp_yes
80	0	+++32_DF_erp_yes
80	0	---59_DM_erp_yes
80	0	---58_DM_erp_yes
80	0	+++13_DF_erp_yes
80	0	---63_DM_erp_yes
80	0	+++40_DF_erp_yes
80	0	xxx94_BRCA_erp_yes
80	0	+++3_DF_erp_no
80	0	+++35_DF_erp_yes
80	0	+++16_DF_erp_no
80	0	+++10_DF_erp_yes
80	0	+++9_DF_erp_yes
80	0	---51_DM_erp_yes
80	0	+++36_DF_erp_yes
80	0	---61_DM_erp_yes
80	0	---69_DM_erp_yes
80	0	xxx99_BRCA_erp_yes
80	0	+++25_DF_erp_yes
80	0	---52_DM_erp_yes
80	0	---45_DM_erp_yes
80	0	---76_DM_erp_no
80	0	+++41_DF_erp_yes
80	0	xxx93_BRCA_erp_no
80	0	---55_DM_erp_yes
80	0	+++34_DF_erp_yes
81	1	Contig18502_RC
81	1	NM_003645
81	1	Contig35814_RC
81	1	M29874
81	1	NM_000125
81	1	NM_004374
81	1	Contig44870
81	1	Contig37562_RC
81	1	NM_000849
81	1	Contig1239_RC
81	1	AF176012
81	1	NM_000633
81	1	AL049265
81	1	NM_006113
81	1	NM_001218
81	1	Contig50719_RC
81	1	Contig35896_RC
81	1	AB037836
81	1	AF007153
81	1	NM_014585
81	1	NM_012429
81	1	Contig39226_RC
81	1	Contig51369_RC
81	1	AL080199
81	1	AL050227
81	1	NM_003294
81	1	NM_017680
81	1	NM_003561
81	1	NM_000926
81	1	AL137566
81	1	NM_014668
81	1	Contig56390_RC
81	1	Contig47405_RC
81	1	J02639
81	1	M33318
81	0	---73_DM_erp_no
81	0	---53_DM_erp_no
81	0	xxx85_BRCA_erp_no
81	0	---57_DM_erp_no
81	0	xxx81_BRCA_erp_no
81	0	xxx84_BRCA_erp_no
81	0	+++4_DF_erp_yes
81	0	+++1_DF_erp_yes
81	0	+++7_DF_erp_no
81	0	---69_DM_erp_yes
81	0	xxx99_BRCA_erp_yes
81	0	+++33_DF_erp_no
81	0	---45_DM_erp_yes
81	0	+++43_DF_erp_yes
81	0	+++8_DF_erp_no
81	0	---71_DM_erp_no
81	0	xxx89_BRCA_erp_no
81	0	---67_DM_erp_no
81	0	---48_DM_erp_no
81	0	xxx92_BRCA_erp_no
81	0	---75_DM_erp_no
81	0	xxx80_BRCA_erp_no
81	0	xxx87_BRCA_erp_no
81	0	xxx98_BRCA_erp_no
81	0	xxx83_BRCA_erp_no
81	0	xxx97_BRCA_erp_no
81	0	---65_DM_erp_no
81	0	xxx88_BRCA_erp_no
81	0	xxx100_BRCA_erp_no
81	0	---50_DM_erp_yes
81	0	+++44_DF_erp_no
81	0	+++24_DF_erp_no
81	0	+++12_DF_erp_no
81	0	xxx96_BRCA_erp_no
81	0	xxx91_BRCA_erp_no
81	0	xxx86_BRCA_erp_yes
81	0	---64_DM_erp_no
81	0	---76_DM_erp_no
81	0	---78_DM_erp_yes
82	1	U56725
82	1	AW025980_RC
82	1	Contig31646_RC
82	1	Contig37873
82	1	NM_003613
82	1	AJ224741
82	1	NM_005824
82	1	NM_003862
82	1	NM_013409
82	1	Contig58512_RC
82	1	NM_000090
82	1	NM_000089
82	1	NM_003474
82	1	Contig54547_RC
82	1	AL359062
82	1	NM_003014
82	1	Contig54847_RC
82	1	NM_003239
82	1	NM_002345
82	1	Contig1805_RC
82	1	Contig375_RC
82	1	NM_006475
82	1	NM_004460
82	1	NM_003247
82	1	NM_002775
82	1	Contig30092_RC
82	1	NM_003118
82	1	Contig43833_RC
82	1	Contig30260_RC
82	1	AL049946
82	1	NM_001797
82	1	AL080114
82	1	NM_013231
82	1	NM_006486
82	1	NM_020190
82	1	AB018305
82	1	NM_006207
82	1	NM_004791
82	1	NM_016429
82	1	NM_000393
82	1	NM_000138
82	1	NM_004385
82	1	Contig43613_RC
82	1	NM_004369
82	1	Contig48790_RC
82	1	NM_000949
82	1	Contig56434_RC
82	1	NM_017680
82	1	Contig56143_RC
82	1	Contig45537_RC
82	0	xxx84_BRCA_erp_no
82	0	+++28_DF_erp_no
82	0	---60_DM_erp_yes
82	0	+++2_DF_erp_yes
82	0	+++26_DF_erp_yes
82	0	xxx95_BRCA_erp_yes
82	0	---46_DM_erp_no
82	0	+++14_DF_erp_yes
82	0	+++36_DF_erp_yes
82	0	---49_DM_erp_no
82	0	+++43_DF_erp_yes
83	1	NM_000685
83	1	NM_004835
83	1	NM_009585
83	1	Contig57631
83	1	NM_003645
83	1	Contig35814_RC
83	1	M29873
83	1	M29874
83	1	NM_000767
83	1	NM_012067
83	1	NM_004496
83	1	NM_000125
83	1	Contig46934_RC
83	1	NM_004374
83	1	Contig3538_RC
83	1	AF176012
83	1	NM_001218
83	1	AB020689
83	1	Contig56678_RC
83	1	NM_002051
83	1	Contig41887_RC
83	1	Contig35896_RC
83	1	Contig399_RC
83	1	NM_000662
83	1	Contig46597_RC
83	1	Contig38983_RC
83	1	Contig51369_RC
83	1	NM_005727
83	1	NM_000597
83	1	X16302
83	1	Contig56143_RC
83	1	NM_001958
83	1	NM_001267
83	1	Contig43983_RC
83	1	NM_001710
83	1	U22029
83	1	NM_000764
83	1	NM_002614
83	1	Contig30480_RC
83	0	---53_DM_erp_no
83	0	xxx85_BRCA_erp_no
83	0	---57_DM_erp_no
83	0	xxx81_BRCA_erp_no
83	0	xxx84_BRCA_erp_no
83	0	+++22_DF_erp_yes
83	0	---77_DM_erp_no
83	0	xxx99_BRCA_erp_yes
83	0	---52_DM_erp_yes
83	0	+++8_DF_erp_no
83	0	---71_DM_erp_no
83	0	xxx89_BRCA_erp_no
83	0	---67_DM_erp_no
83	0	---48_DM_erp_no
83	0	xxx92_BRCA_erp_no
83	0	---75_DM_erp_no
83	0	xxx80_BRCA_erp_no
83	0	xxx87_BRCA_erp_no
83	0	xxx98_BRCA_erp_no
83	0	xxx83_BRCA_erp_no
83	0	xxx97_BRCA_erp_no
83	0	---65_DM_erp_no
83	0	xxx88_BRCA_erp_no
83	0	xxx100_BRCA_erp_no
83	0	+++44_DF_erp_no
83	0	+++24_DF_erp_no
83	0	+++12_DF_erp_no
83	0	xxx96_BRCA_erp_no
83	0	xxx91_BRCA_erp_no
83	0	---64_DM_erp_no
83	0	+++41_DF_erp_yes
83	0	xxx93_BRCA_erp_no
84	1	NM_020974
84	1	Contig50838_RC
84	1	Contig53022_RC
84	1	NM_003248
84	1	NM_007173
84	1	Contig55606_RC
84	1	Contig42882_RC
84	1	AL137698
84	1	Contig31646_RC
84	1	NM_001870
84	1	NM_000849
84	1	U45975
84	1	Contig50719_RC
84	1	NM_005824
84	1	Contig58512_RC
84	1	Contig11648_RC
84	1	NM_001463
84	1	Contig54847_RC
84	1	Contig51220_RC
84	1	NM_003239
84	1	NM_004684
84	1	NM_004460
84	1	NM_002775
84	1	NM_002213
84	1	NM_001920
84	1	NM_006207
84	1	NM_004369
84	1	NM_001552
84	1	Contig54295_RC
84	1	NM_002023
84	1	K02403
84	1	NM_012429
84	1	Contig57138_RC
84	1	Contig36761_RC
84	1	AL050227
84	1	NM_003294
84	1	Contig56143_RC
84	1	Contig56390_RC
84	0	---53_DM_erp_no
84	0	---57_DM_erp_no
84	0	xxx81_BRCA_erp_no
84	0	xxx84_BRCA_erp_no
84	0	xxx90_BRCA_erp_no
84	0	---66_DM_erp_yes
84	0	+++10_DF_erp_yes
84	0	+++19_DF_erp_yes
84	0	+++7_DF_erp_no
84	0	+++27_DF_erp_yes
84	0	+++25_DF_erp_yes
84	0	+++43_DF_erp_yes
84	0	---67_DM_erp_no
84	0	xxx88_BRCA_erp_no
84	0	+++12_DF_erp_no
84	0	xxx96_BRCA_erp_no
85	1	Contig35298_RC
85	1	Contig20600_RC
85	1	U79293
85	1	Contig45389_RC
85	1	AB007954
85	1	Z48633
85	1	AL049987
85	1	Contig15190_RC
85	1	Contig6612_RC
85	1	Contig32798_RC
85	1	AL110203
85	1	Contig29067_RC
85	1	Contig11086_RC
85	1	AB007961
85	1	Contig12814_RC
85	1	Contig30213_RC
85	1	Contig6254_RC
85	1	Contig46787_RC
85	1	Contig6686_RC
85	1	Contig52814_RC
85	1	Contig22608_RC
85	1	Contig34516_RC
85	1	Contig33188_RC
85	1	Contig44544_RC
85	1	Contig14280_RC
85	1	Contig6118_RC
85	1	Contig30016_RC
85	1	Contig30519_RC
85	1	Contig26310_RC
85	1	Contig23581_RC
85	1	Contig14284_RC
85	0	---68_DM_erp_no
85	0	---47_DM_erp_no
85	0	+++35_DF_erp_yes
85	0	+++29_DF_erp_yes
85	0	xxx95_BRCA_erp_yes
85	0	+++14_DF_erp_yes
85	0	---77_DM_erp_no
85	0	---51_DM_erp_yes
85	0	+++42_DF_erp_yes
85	0	---49_DM_erp_no
85	0	xxx92_BRCA_erp_no
85	0	xxx97_BRCA_erp_no
85	0	+++34_DF_erp_yes
86	1	AL137517
86	1	Contig32563_RC
86	1	X52486
86	1	NM_021147
86	1	Contig54913_RC
86	1	NM_003500
86	1	Contig30384_RC
86	1	NM_012467
86	1	NM_002515
86	1	NM_000685
86	1	NM_004835
86	1	NM_009585
86	1	NM_004143
86	1	NM_001555
86	1	Contig35814_RC
86	1	M29873
86	1	M29874
86	1	NM_000767
86	1	NM_012067
86	1	NM_003226
86	1	NM_006408
86	1	NM_004496
86	1	NM_000125
86	1	Contig46934_RC
86	1	NM_020974
86	1	NM_003657
86	1	Contig38438_RC
86	1	Contig50838_RC
86	1	Contig17248_RC
86	1	NM_003248
86	1	Contig35145_RC
86	1	NM_012319
86	1	NM_004694
86	1	NM_017878
86	1	AL157492
86	1	NM_003613
86	1	Contig51775_RC
86	1	Contig20629_RC
86	1	Contig1239_RC
86	1	NM_000633
86	1	U79293
86	1	NM_005375
86	1	NM_006113
86	1	U45975
86	1	NM_005080
86	1	Contig49342_RC
86	1	NM_001218
86	1	AB020689
86	1	Contig37571_RC
86	1	Contig56678_RC
86	1	NM_002051
86	1	Contig47045_RC
86	1	Contig41887_RC
86	1	AB037745
86	1	AJ224741
86	1	Contig399_RC
86	1	Contig63748_RC
86	1	NM_003866
86	1	Contig58301_RC
86	1	NM_000662
86	1	NM_005235
86	1	NM_000592
86	1	Contig36312_RC
86	1	K02403
86	1	Contig46597_RC
86	1	Contig57644_RC
86	1	NM_000044
86	1	Contig53968_RC
86	1	NM_003462
86	1	NM_014585
86	1	NM_012429
86	1	Contig38983_RC
86	1	NM_004392
86	1	Contig39226_RC
86	1	Contig51369_RC
86	1	NM_018653
86	1	NM_005727
86	1	NM_001394
86	1	NM_017680
86	1	Contig56143_RC
86	1	NM_002091
86	1	NM_000931
86	1	NM_000930
86	1	NM_003561
86	1	NM_001958
86	1	AL137566
86	1	NM_014668
86	1	NM_001267
86	1	Contig56390_RC
86	1	AL133619
86	1	Contig43983_RC
86	1	Contig47405_RC
86	1	J02639
86	1	NM_014365
86	1	Contig36647_RC
86	1	U66702
86	1	NM_000187
86	1	Contig16453_RC
86	1	Contig45537_RC
86	1	AF070536
86	1	Contig56503_RC
86	1	NM_004448
86	1	NM_002457
86	1	NM_000509
86	1	NM_002274
86	1	NM_002652
86	1	AL117406
86	1	NM_001073
86	1	NM_006121
86	1	NM_000427
86	1	NM_004291
86	1	NM_000439
86	1	NM_001819
86	1	NM_001275
86	1	NM_005518
86	1	M33318
86	1	U22029
86	1	NM_000764
86	1	NM_000353
86	1	NM_007117
86	1	Contig40368_RC
86	1	NM_003225
86	1	NM_002614
86	1	Contig30480_RC
86	1	AK000345
86	1	NM_005794
86	1	NM_001657
86	1	NM_018476
86	1	NM_000909
86	1	Contig46937_RC
86	1	Contig24609_RC
86	1	Contig14284_RC
86	1	NM_002411
86	1	NM_006551
86	1	NM_001871
86	0	---53_DM_erp_no
86	0	---57_DM_erp_no
86	0	xxx81_BRCA_erp_no
86	0	+++8_DF_erp_no
86	0	---67_DM_erp_no
86	0	xxx92_BRCA_erp_no
86	0	---75_DM_erp_no
86	0	xxx80_BRCA_erp_no
86	0	xxx87_BRCA_erp_no
86	0	xxx98_BRCA_erp_no
86	0	xxx97_BRCA_erp_no
86	0	---65_DM_erp_no
86	0	xxx88_BRCA_erp_no
86	0	xxx100_BRCA_erp_no
86	0	+++12_DF_erp_no
86	0	xxx91_BRCA_erp_no
87	1	NM_003500
87	1	Contig57631
87	1	NM_006408
87	1	NM_004496
87	1	Contig37562_RC
87	1	Contig20629_RC
87	1	NM_006113
87	1	NM_001218
87	1	AB037745
87	1	Contig56765_RC
87	1	Contig45090_RC
87	1	Contig16759_RC
87	1	NM_015392
87	1	NM_000224
87	1	NM_004392
87	1	Contig51369_RC
87	1	NM_001635
87	1	Contig56143_RC
87	1	Contig47405_RC
87	1	M33318
87	1	AK000345
87	1	NM_005794
87	1	NM_018476
87	1	NM_003283
87	0	xxx85_BRCA_erp_no
87	0	---57_DM_erp_no
87	0	xxx81_BRCA_erp_no
87	0	xxx84_BRCA_erp_no
87	0	+++11_DF_erp_yes
87	0	+++8_DF_erp_no
87	0	---71_DM_erp_no
87	0	xxx89_BRCA_erp_no
87	0	---67_DM_erp_no
87	0	---48_DM_erp_no
87	0	xxx92_BRCA_erp_no
87	0	---75_DM_erp_no
87	0	xxx80_BRCA_erp_no
87	0	xxx87_BRCA_erp_no
87	0	xxx98_BRCA_erp_no
87	0	xxx83_BRCA_erp_no
87	0	xxx97_BRCA_erp_no
87	0	---65_DM_erp_no
87	0	xxx88_BRCA_erp_no
87	0	xxx100_BRCA_erp_no
87	0	---50_DM_erp_yes
87	0	+++44_DF_erp_no
87	0	+++24_DF_erp_no
87	0	+++12_DF_erp_no
87	0	xxx96_BRCA_erp_no
87	0	xxx91_BRCA_erp_no
87	0	---72_DM_erp_yes
88	1	M29873
88	1	M29874
88	1	NM_000767
88	1	NM_004496
88	1	Contig17248_RC
88	1	NM_000903
88	1	AL157492
88	1	NM_005264
88	1	NM_006829
88	1	Contig1239_RC
88	1	NM_001609
88	1	NM_005375
88	1	NM_006113
88	1	NM_005080
88	1	AB020689
88	1	Contig37571_RC
88	1	NM_002051
88	1	NM_006787
88	1	Contig56765_RC
88	1	Contig1970_RC
88	1	Contig52543_RC
88	1	NM_006705
88	1	AF007153
88	1	NM_000592
88	1	K02403
88	1	Contig57644_RC
88	1	NM_000044
88	1	Contig53968_RC
88	1	NM_014585
88	1	NM_001394
88	1	AL117406
88	0	---73_DM_erp_no
88	0	---53_DM_erp_no
88	0	xxx85_BRCA_erp_no
88	0	---57_DM_erp_no
88	0	xxx81_BRCA_erp_no
88	0	xxx84_BRCA_erp_no
88	0	+++4_DF_erp_yes
88	0	+++31_DF_erp_yes
88	0	+++8_DF_erp_no
88	0	---71_DM_erp_no
88	0	xxx89_BRCA_erp_no
88	0	---67_DM_erp_no
88	0	---48_DM_erp_no
88	0	xxx92_BRCA_erp_no
88	0	---75_DM_erp_no
88	0	xxx80_BRCA_erp_no
88	0	xxx87_BRCA_erp_no
88	0	xxx98_BRCA_erp_no
88	0	xxx83_BRCA_erp_no
88	0	xxx97_BRCA_erp_no
88	0	---65_DM_erp_no
88	0	xxx88_BRCA_erp_no
88	0	xxx100_BRCA_erp_no
88	0	---50_DM_erp_yes
88	0	+++44_DF_erp_no
88	0	+++24_DF_erp_no
88	0	+++12_DF_erp_no
88	0	xxx96_BRCA_erp_no
88	0	xxx91_BRCA_erp_no
88	0	+++23_DF_erp_yes
89	1	AL137517
89	1	NM_002515
89	1	NM_000685
89	1	NM_004835
89	1	NM_009585
89	1	Contig57631
89	1	NM_003645
89	1	Contig35814_RC
89	1	Contig46934_RC
89	1	NM_004734
89	1	NM_001741
89	1	AB037763
89	1	AB023144
89	1	AL080222
89	1	AF079529
89	1	Contig1239_RC
89	1	NM_005824
89	1	NM_015392
89	1	Contig50297_RC
89	1	Contig58301_RC
89	1	NM_000044
89	1	NM_003462
89	1	NM_001635
89	1	NM_002091
89	1	AK001423
89	1	NM_004362
89	1	AF070632
89	1	NM_004864
89	1	NM_000439
89	1	NM_001819
89	1	Contig52018_RC
89	1	NM_001275
89	1	NM_004616
89	1	NM_018476
89	0	---73_DM_erp_no
89	0	---53_DM_erp_no
89	0	xxx85_BRCA_erp_no
89	0	---57_DM_erp_no
89	0	xxx81_BRCA_erp_no
89	0	xxx84_BRCA_erp_no
89	0	+++4_DF_erp_yes
89	0	---49_DM_erp_no
89	0	+++25_DF_erp_yes
89	0	+++8_DF_erp_no
89	0	---71_DM_erp_no
89	0	xxx89_BRCA_erp_no
89	0	---67_DM_erp_no
89	0	---48_DM_erp_no
89	0	xxx92_BRCA_erp_no
89	0	---75_DM_erp_no
89	0	xxx80_BRCA_erp_no
89	0	xxx87_BRCA_erp_no
89	0	xxx98_BRCA_erp_no
89	0	xxx83_BRCA_erp_no
89	0	xxx97_BRCA_erp_no
89	0	---65_DM_erp_no
89	0	xxx88_BRCA_erp_no
89	0	xxx100_BRCA_erp_no
89	0	---50_DM_erp_yes
89	0	+++44_DF_erp_no
89	0	+++24_DF_erp_no
89	0	+++12_DF_erp_no
89	0	xxx96_BRCA_erp_no
89	0	xxx91_BRCA_erp_no
89	0	+++41_DF_erp_yes
90	1	Contig54913_RC
90	1	AK000451
90	1	NM_004694
90	1	NM_002456
90	1	NM_017954
90	1	NM_001609
90	1	NM_005375
90	1	Contig47045_RC
90	1	Contig56307
90	1	Contig50297_RC
90	1	AK000142
90	1	NM_019027
90	1	Contig46056_RC
90	1	Contig52543_RC
90	1	NM_015417
90	1	NM_014935
90	1	AL117666
90	1	NM_013324
90	1	NM_001677
90	1	NM_000662
90	1	NM_000592
90	1	Contig36312_RC
90	1	K02403
90	1	Contig56390_RC
90	1	AL133619
90	1	Contig45537_RC
90	0	---53_DM_erp_no
90	0	+++22_DF_erp_yes
90	0	+++17_DF_erp_yes
90	0	+++18_DF_erp_no
90	0	+++31_DF_erp_yes
90	0	---67_DM_erp_no
90	0	xxx92_BRCA_erp_no
90	0	---75_DM_erp_no
90	0	xxx80_BRCA_erp_no
90	0	xxx87_BRCA_erp_no
90	0	xxx83_BRCA_erp_no
90	0	---65_DM_erp_no
90	0	xxx100_BRCA_erp_no
90	0	+++24_DF_erp_no
90	0	xxx96_BRCA_erp_no
90	0	+++37_DF_erp_unknown
91	1	Contig30384_RC
91	1	Contig41905_RC
91	1	M29873
91	1	NM_003226
91	1	NM_004496
91	1	NM_001218
91	1	AB020689
91	1	NM_000507
91	1	Contig11648_RC
91	1	NM_014246
91	1	Contig50297_RC
91	1	Contig53968_RC
91	1	NM_012429
91	1	NM_004392
91	1	Contig39226_RC
91	1	Contig51369_RC
91	1	NM_005727
91	1	NM_000597
91	1	X16302
91	1	J02639
91	1	Contig56503_RC
91	1	NM_004448
91	1	NM_002443
91	1	NM_001871
91	0	---73_DM_erp_no
91	0	---53_DM_erp_no
91	0	xxx85_BRCA_erp_no
91	0	---57_DM_erp_no
91	0	xxx81_BRCA_erp_no
91	0	xxx84_BRCA_erp_no
91	0	---58_DM_erp_yes
91	0	---52_DM_erp_yes
91	0	+++8_DF_erp_no
91	0	---71_DM_erp_no
91	0	xxx89_BRCA_erp_no
91	0	---67_DM_erp_no
91	0	---48_DM_erp_no
91	0	xxx92_BRCA_erp_no
91	0	---75_DM_erp_no
91	0	xxx80_BRCA_erp_no
91	0	xxx87_BRCA_erp_no
91	0	xxx98_BRCA_erp_no
91	0	xxx83_BRCA_erp_no
91	0	xxx97_BRCA_erp_no
91	0	---65_DM_erp_no
91	0	xxx88_BRCA_erp_no
91	0	xxx100_BRCA_erp_no
91	0	---50_DM_erp_yes
91	0	+++44_DF_erp_no
91	0	+++24_DF_erp_no
91	0	+++12_DF_erp_no
91	0	xxx96_BRCA_erp_no
91	0	xxx91_BRCA_erp_no
91	0	---64_DM_erp_no
92	1	Contig48328_RC
92	1	NM_002515
92	1	NM_000685
92	1	NM_004835
92	1	NM_009585
92	1	NM_004143
92	1	Contig57631
92	1	NM_003645
92	1	Contig35814_RC
92	1	M29873
92	1	M29874
92	1	NM_000767
92	1	NM_004496
92	1	NM_000125
92	1	Contig46934_RC
92	1	NM_020974
92	1	NM_004694
92	1	NM_019000
92	1	Contig30390_RC
92	1	U79293
92	1	Contig49342_RC
92	1	NM_001218
92	1	AB020689
92	1	Contig56678_RC
92	1	NM_002051
92	1	Contig41887_RC
92	1	NM_014246
92	1	NM_004780
92	1	Contig58301_RC
92	1	NM_000662
92	1	NM_000592
92	1	Contig46597_RC
92	1	Contig53968_RC
92	1	Contig38983_RC
92	1	Contig51369_RC
92	1	NM_005727
92	1	NM_000597
92	1	X16302
92	1	NM_014668
92	1	AL133619
92	1	AB040926
92	1	J02639
92	1	NM_000779
92	1	Contig16453_RC
92	1	AL117406
92	1	M33318
92	1	U22029
92	1	NM_000764
92	1	NM_002614
92	1	Contig30480_RC
92	1	NM_001871
92	0	---73_DM_erp_no
92	0	---53_DM_erp_no
92	0	xxx85_BRCA_erp_no
92	0	---57_DM_erp_no
92	0	xxx81_BRCA_erp_no
92	0	xxx84_BRCA_erp_no
92	0	+++4_DF_erp_yes
92	0	+++22_DF_erp_yes
92	0	+++8_DF_erp_no
92	0	---71_DM_erp_no
92	0	xxx89_BRCA_erp_no
92	0	---67_DM_erp_no
92	0	---48_DM_erp_no
92	0	xxx92_BRCA_erp_no
92	0	---75_DM_erp_no
92	0	xxx80_BRCA_erp_no
92	0	xxx87_BRCA_erp_no
92	0	xxx98_BRCA_erp_no
92	0	xxx83_BRCA_erp_no
92	0	xxx97_BRCA_erp_no
92	0	---65_DM_erp_no
92	0	xxx88_BRCA_erp_no
92	0	xxx100_BRCA_erp_no
92	0	---50_DM_erp_yes
92	0	+++44_DF_erp_no
92	0	+++24_DF_erp_no
92	0	+++12_DF_erp_no
92	0	xxx96_BRCA_erp_no
92	0	xxx91_BRCA_erp_no
92	0	xxx86_BRCA_erp_yes
92	0	---64_DM_erp_no
92	0	+++41_DF_erp_yes
92	0	---78_DM_erp_yes
93	1	AL137517
93	1	Contig54913_RC
93	1	Contig18502_RC
93	1	NM_012467
93	1	NM_000685
93	1	NM_004835
93	1	NM_009585
93	1	Contig57631
93	1	NM_003645
93	1	Contig35814_RC
93	1	M29873
93	1	M29874
93	1	NM_000767
93	1	NM_003657
93	1	NM_004694
93	1	NM_006113
93	1	U45975
93	1	AF007153
93	1	NM_000592
93	1	Contig36312_RC
93	1	K02403
93	1	Contig57644_RC
93	1	NM_000044
93	1	NM_012429
93	1	NM_000597
93	1	X16302
93	1	AB040926
93	1	Contig47405_RC
93	1	J02639
93	1	U66702
93	1	NM_000779
93	1	NM_000187
93	1	AL117406
93	1	NM_004291
93	1	NM_000439
93	1	NM_001275
93	1	NM_005518
93	1	M33318
93	1	U22029
93	1	NM_000764
93	1	NM_002614
93	1	Contig30480_RC
93	1	NM_018476
93	1	Contig24609_RC
93	1	NM_001871
93	0	---73_DM_erp_no
93	0	---53_DM_erp_no
93	0	xxx85_BRCA_erp_no
93	0	---57_DM_erp_no
93	0	xxx81_BRCA_erp_no
93	0	xxx84_BRCA_erp_no
93	0	+++4_DF_erp_yes
93	0	+++22_DF_erp_yes
93	0	+++43_DF_erp_yes
93	0	+++8_DF_erp_no
93	0	---71_DM_erp_no
93	0	xxx89_BRCA_erp_no
93	0	---67_DM_erp_no
93	0	---48_DM_erp_no
93	0	xxx92_BRCA_erp_no
93	0	---75_DM_erp_no
93	0	xxx80_BRCA_erp_no
93	0	xxx87_BRCA_erp_no
93	0	xxx98_BRCA_erp_no
93	0	xxx83_BRCA_erp_no
93	0	xxx97_BRCA_erp_no
93	0	---65_DM_erp_no
93	0	xxx88_BRCA_erp_no
93	0	xxx100_BRCA_erp_no
93	0	---50_DM_erp_yes
93	0	+++44_DF_erp_no
93	0	+++24_DF_erp_no
93	0	+++12_DF_erp_no
93	0	xxx96_BRCA_erp_no
93	0	xxx91_BRCA_erp_no
93	0	---64_DM_erp_no
93	0	+++15_DF_erp_yes
93	0	+++41_DF_erp_yes
93	0	---78_DM_erp_yes
94	1	NM_020659
94	1	Contig53047_RC
94	1	Z11887
94	1	NM_006533
94	1	NM_007281
94	1	NM_001615
94	1	NM_005978
94	1	NM_015515
94	1	NM_006017
94	1	NM_016358
94	1	AB014533
94	1	Contig45730_RC
94	1	NM_021069
94	1	Contig51558_RC
94	1	Contig54477_RC
94	1	Contig49790_RC
94	1	NM_005928
94	1	NM_016267
94	1	NM_014211
94	1	NM_001453
94	1	NM_014553
94	1	NM_000422
94	1	NM_002639
94	1	NM_001944
94	1	Contig40889_RC
94	1	M90657
94	1	NM_001546
94	1	NM_000846
94	1	AF047826
94	1	NM_000096
94	0	xxx90_BRCA_erp_no
94	0	+++32_DF_erp_yes
94	0	+++5_DF_erp_yes
94	0	+++33_DF_erp_no
94	0	xxx89_BRCA_erp_no
94	0	---48_DM_erp_no
94	0	xxx92_BRCA_erp_no
94	0	xxx98_BRCA_erp_no
94	0	---65_DM_erp_no
94	0	+++24_DF_erp_no
94	0	+++12_DF_erp_no
94	0	+++20_DF_erp_no
94	0	---55_DM_erp_yes
95	1	Contig18502_RC
95	1	NM_000067
95	1	NM_002515
95	1	NM_000685
95	1	NM_004835
95	1	NM_009585
95	1	NM_004143
95	1	NM_001555
95	1	NM_003645
95	1	Contig35814_RC
95	1	M29873
95	1	M29874
95	1	NM_000767
95	1	NM_012067
95	1	NM_003226
95	1	NM_000125
95	1	Contig46934_RC
95	1	AL110252
95	1	AL133644
95	1	NM_012319
95	1	Contig37562_RC
95	1	AB037763
95	1	AB023144
95	1	NM_002196
95	1	Contig30390_RC
95	1	Contig35629_RC
95	1	NM_016640
95	1	Contig40845_RC
95	1	NM_001609
95	1	AB020689
95	1	Contig37571_RC
95	1	Contig56678_RC
95	1	NM_002051
95	1	NM_000507
95	1	NM_004780
95	1	AB040900
95	1	NM_020130
95	1	Contig58301_RC
95	1	NM_000662
95	1	Contig53968_RC
95	1	NM_004392
95	1	Contig39226_RC
95	1	Contig51369_RC
95	1	NM_005727
95	1	NM_003714
95	1	Contig47230_RC
95	1	NM_001958
95	1	AL133619
95	1	J02639
95	1	AK001423
95	1	Contig36647_RC
95	1	Contig37501_RC
95	1	U66702
95	1	NM_000779
95	1	Contig44191_RC
95	1	AL117406
95	1	NM_004291
95	1	NM_000439
95	1	Contig52018_RC
95	1	NM_001275
95	1	NM_013243
95	1	M33318
95	1	U22029
95	1	NM_000764
95	1	NM_002614
95	1	Contig30480_RC
95	1	NM_018476
95	1	NM_001871
95	0	---73_DM_erp_no
95	0	xxx95_BRCA_erp_yes
95	0	+++14_DF_erp_yes
95	0	---48_DM_erp_no
95	0	---75_DM_erp_no
95	0	xxx80_BRCA_erp_no
95	0	xxx87_BRCA_erp_no
95	0	xxx98_BRCA_erp_no
95	0	---50_DM_erp_yes
95	0	+++44_DF_erp_no
95	0	+++24_DF_erp_no
95	0	xxx86_BRCA_erp_yes
95	0	---64_DM_erp_no
95	0	+++23_DF_erp_yes
95	0	+++41_DF_erp_yes
96	1	NM_003500
96	1	Contig18502_RC
96	1	NM_000685
96	1	NM_004835
96	1	NM_009585
96	1	NM_001555
96	1	NM_020974
96	1	NM_000624
96	1	AL133644
96	1	Contig37562_RC
96	1	AL049265
96	1	NM_001218
96	1	Contig56678_RC
96	1	Contig50719_RC
96	1	Contig40146
96	1	NM_020201
96	1	Contig52957_RC
96	1	NM_020686
96	1	AB040900
96	1	AL080199
96	1	NM_003714
96	1	X01394
96	1	NM_000926
96	1	J02639
96	1	NM_014365
96	1	NM_007117
96	1	NM_002614
96	1	NM_003283
96	1	NM_000909
96	0	---73_DM_erp_no
96	0	+++4_DF_erp_yes
96	0	+++11_DF_erp_yes
96	0	xxx99_BRCA_erp_yes
96	0	+++33_DF_erp_no
96	0	xxx86_BRCA_erp_yes
96	0	---76_DM_erp_no
96	0	xxx93_BRCA_erp_no
96	0	---55_DM_erp_yes
97	1	Contig18502_RC
97	1	NM_003155
97	1	NM_000685
97	1	NM_004835
97	1	NM_009585
97	1	NM_004143
97	1	Contig35814_RC
97	1	NM_003226
97	1	NM_000125
97	1	NM_020974
97	1	NM_001085
97	1	NM_000624
97	1	NM_004374
97	1	Contig37562_RC
97	1	NM_001756
97	1	Contig50189_RC
97	1	NM_005855
97	1	Contig51369_RC
97	1	AL080199
97	1	Contig42139
97	1	NM_014668
97	1	Contig56390_RC
97	1	J02639
97	1	Contig36647_RC
97	1	NM_007117
97	1	Contig40368_RC
97	1	NM_003225
97	1	Contig30480_RC
97	1	NM_000909
97	0	---73_DM_erp_no
97	0	xxx85_BRCA_erp_no
97	0	+++4_DF_erp_yes
97	0	+++40_DF_erp_yes
97	0	---60_DM_erp_yes
97	0	+++36_DF_erp_yes
97	0	+++31_DF_erp_yes
97	0	xxx99_BRCA_erp_yes
97	0	+++33_DF_erp_no
97	0	---52_DM_erp_yes
97	0	xxx80_BRCA_erp_no
97	0	xxx98_BRCA_erp_no
97	0	xxx83_BRCA_erp_no
97	0	---65_DM_erp_no
97	0	xxx100_BRCA_erp_no
97	0	+++20_DF_erp_no
97	0	---62_DM_erp_no
97	0	---78_DM_erp_yes
97	0	xxx93_BRCA_erp_no
97	0	---55_DM_erp_yes
98	1	Contig51981_RC
98	1	NM_020659
98	1	Contig53047_RC
98	1	Z11887
98	1	NM_006533
98	1	NM_007281
98	1	NM_000424
98	1	NM_005978
98	1	NM_001853
98	1	NM_015515
98	1	NM_006017
98	1	NM_001446
98	1	NM_002275
98	1	NM_003412
98	1	NM_016358
98	1	NM_016109
98	1	Contig5716_RC
98	1	NM_018014
98	1	NM_016267
98	1	NM_014211
98	1	NM_001453
98	1	AB002351
98	1	NM_013363
98	1	NM_001063
98	1	Contig55771_RC
98	1	Contig45964_RC
98	1	Contig27882_RC
98	1	NM_005325
98	1	NM_002852
98	1	NM_007231
98	1	NM_002774
98	1	Contig59870_RC
98	1	NM_001944
98	1	Contig53550_RC
98	1	NM_007191
98	1	AF047826
98	1	NM_005130
98	1	Contig21847_RC
98	1	NM_000096
98	1	X82693
98	0	---66_DM_erp_yes
98	0	+++22_DF_erp_yes
98	0	+++11_DF_erp_yes
98	0	+++2_DF_erp_yes
98	0	+++31_DF_erp_yes
98	0	---61_DM_erp_yes
98	0	xxx99_BRCA_erp_yes
98	0	---67_DM_erp_no
98	0	---48_DM_erp_no
98	0	xxx92_BRCA_erp_no
98	0	---75_DM_erp_no
98	0	xxx88_BRCA_erp_no
98	0	xxx100_BRCA_erp_no
98	0	---50_DM_erp_yes
98	0	+++24_DF_erp_no
98	0	---72_DM_erp_yes
98	0	+++23_DF_erp_yes
98	0	+++41_DF_erp_yes
98	0	xxx93_BRCA_erp_no
99	1	AK000451
99	1	Contig52970_RC
99	1	AB040930
99	1	NM_004525
99	1	Contig49589_RC
99	1	AL157492
99	1	U45975
99	1	Contig56307
99	1	AL117666
99	1	Contig53307_RC
99	1	AL137540
99	1	NM_000592
99	1	Contig36312_RC
99	1	K02403
99	0	+++28_DF_erp_no
99	0	+++22_DF_erp_yes
99	0	+++9_DF_erp_yes
99	0	---46_DM_erp_no
99	0	+++17_DF_erp_yes
99	0	+++18_DF_erp_no
99	0	+++36_DF_erp_yes
99	0	+++31_DF_erp_yes
99	0	---71_DM_erp_no
99	0	xxx98_BRCA_erp_no
99	0	xxx100_BRCA_erp_no
99	0	---50_DM_erp_yes
99	0	+++44_DF_erp_no
99	0	+++24_DF_erp_no
99	0	---62_DM_erp_no
99	0	+++39_DF_erp_yes
99	0	+++38_DF_erp_yes
100	1	NM_002590
100	1	NM_020659
100	1	Contig53047_RC
100	1	Z11887
100	1	NM_007281
100	1	NM_015515
100	1	Contig43195_RC
100	1	NM_006398
100	1	NM_000846
100	1	AF047826
100	1	Contig21847_RC
100	1	NM_006121
100	1	NM_013243
100	1	NM_001942
100	1	AI147042_RC
100	1	Contig42751_RC
100	0	xxx90_BRCA_erp_no
100	0	---68_DM_erp_no
100	0	+++22_DF_erp_yes
100	0	+++32_DF_erp_yes
100	0	+++11_DF_erp_yes
100	0	---59_DM_erp_yes
100	0	---58_DM_erp_yes
100	0	+++13_DF_erp_yes
100	0	---47_DM_erp_no
100	0	---56_DM_erp_yes
100	0	+++40_DF_erp_yes
100	0	xxx94_BRCA_erp_yes
100	0	+++3_DF_erp_no
100	0	+++35_DF_erp_yes
100	0	+++16_DF_erp_no
100	0	---60_DM_erp_yes
100	0	+++10_DF_erp_yes
100	0	+++9_DF_erp_yes
100	0	+++6_DF_erp_yes
100	0	+++1_DF_erp_yes
100	0	+++2_DF_erp_yes
100	0	+++26_DF_erp_yes
100	0	+++19_DF_erp_yes
100	0	+++21_DF_erp_yes
100	0	+++29_DF_erp_yes
100	0	+++30_DF_erp_yes
100	0	xxx95_BRCA_erp_yes
100	0	---46_DM_erp_no
100	0	+++7_DF_erp_no
100	0	+++27_DF_erp_yes
100	0	+++17_DF_erp_yes
100	0	---70_DM_erp_yes
100	0	+++18_DF_erp_no
100	0	+++14_DF_erp_yes
100	0	---77_DM_erp_no
100	0	---51_DM_erp_yes
100	0	+++5_DF_erp_yes
100	0	+++36_DF_erp_yes
100	0	+++42_DF_erp_yes
100	0	+++31_DF_erp_yes
100	0	---61_DM_erp_yes
100	0	---69_DM_erp_yes
100	0	---49_DM_erp_no
100	0	xxx99_BRCA_erp_yes
100	0	+++33_DF_erp_no
100	0	+++25_DF_erp_yes
100	0	---52_DM_erp_yes
100	0	---45_DM_erp_yes
100	0	---48_DM_erp_no
100	0	xxx92_BRCA_erp_no
100	0	xxx97_BRCA_erp_no
100	0	---65_DM_erp_no
100	0	---50_DM_erp_yes
100	0	+++20_DF_erp_no
100	0	xxx86_BRCA_erp_yes
100	0	---64_DM_erp_no
100	0	---76_DM_erp_no
100	0	---62_DM_erp_no
100	0	---79_DM_erp_no
100	0	+++15_DF_erp_yes
100	0	---72_DM_erp_yes
100	0	+++39_DF_erp_yes
100	0	+++38_DF_erp_yes
100	0	+++23_DF_erp_yes
100	0	+++41_DF_erp_yes
100	0	---78_DM_erp_yes
100	0	xxx93_BRCA_erp_no
100	0	---55_DM_erp_yes
101	1	Contig51981_RC
101	1	AF067420
101	1	NM_000668
101	1	NM_013999
101	1	NM_002989
101	1	NM_001723
101	1	Contig54993_RC
101	1	Contig50360_RC
101	1	NM_012101
101	1	NM_004867
101	1	Contig47308_RC
101	1	NM_003012
101	1	AW518944_RC
101	1	AB002351
101	1	AL137638
101	1	Contig55838_RC
101	1	NM_007191
101	0	xxx90_BRCA_erp_no
101	0	---68_DM_erp_no
101	0	+++11_DF_erp_yes
101	0	---47_DM_erp_no
101	0	+++3_DF_erp_no
101	0	+++1_DF_erp_yes
101	0	+++29_DF_erp_yes
101	0	+++30_DF_erp_yes
101	0	+++17_DF_erp_yes
101	0	---49_DM_erp_no
101	0	+++33_DF_erp_no
101	0	xxx92_BRCA_erp_no
101	0	+++38_DF_erp_yes
101	0	+++23_DF_erp_yes
101	0	---78_DM_erp_yes
101	0	xxx93_BRCA_erp_no
101	0	+++37_DF_erp_unknown
102	1	Contig51463_RC
102	1	Contig18502_RC
102	1	NM_012467
102	1	Contig48328_RC
102	1	NM_000854
102	1	NM_000685
102	1	NM_004835
102	1	NM_009585
102	1	NM_012067
102	1	NM_000125
102	1	NM_001076
102	1	NM_000702
102	1	NM_000114
102	1	NM_016569
102	1	NM_000633
102	1	AB020689
102	1	Contig37571_RC
102	1	Contig56678_RC
102	1	NM_002051
102	1	Contig41804_RC
102	1	Contig16786_RC
102	1	NM_001463
102	1	NM_004684
102	1	Contig58301_RC
102	1	NM_005235
102	1	AF007153
102	1	K02403
102	1	Contig46597_RC
102	1	Contig39226_RC
102	1	Contig51369_RC
102	1	AL137566
102	1	NM_014668
102	1	Contig56390_RC
102	1	Contig47405_RC
102	1	AK001423
102	1	NM_002614
102	1	NM_018476
102	1	Contig24609_RC
102	1	Contig14284_RC
102	0	---73_DM_erp_no
102	0	---53_DM_erp_no
102	0	+++7_DF_erp_no
102	0	+++44_DF_erp_no
102	0	+++24_DF_erp_no
102	0	+++12_DF_erp_no
102	0	---64_DM_erp_no
102	0	+++38_DF_erp_yes
102	0	---78_DM_erp_yes
103	1	AL137517
103	1	NM_003469
103	1	Contig50360_RC
103	1	Contig31646_RC
103	1	Contig37873
103	1	AF079529
103	1	Contig4382_RC
103	1	Contig58512_RC
103	1	Contig2237_RC
103	1	NM_001873
103	1	Contig51220_RC
103	1	NM_002345
103	1	Contig375_RC
103	1	NM_006475
103	1	NM_004460
103	1	AB018305
103	1	NM_017680
103	1	NM_002091
103	1	U66702
103	1	NM_000427
103	1	NM_000439
103	1	NM_001819
103	1	Contig52018_RC
103	1	NM_001275
103	1	NM_013243
103	1	NM_004616
103	1	NM_000764
103	1	NM_000353
103	1	NM_018476
103	1	NM_001871
103	0	---53_DM_erp_no
103	0	---57_DM_erp_no
103	0	xxx81_BRCA_erp_no
103	0	xxx84_BRCA_erp_no
103	0	xxx90_BRCA_erp_no
103	0	---66_DM_erp_yes
103	0	+++4_DF_erp_yes
103	0	+++25_DF_erp_yes
103	0	+++43_DF_erp_yes
103	0	---67_DM_erp_no
103	0	xxx88_BRCA_erp_no
103	0	xxx96_BRCA_erp_no
103	0	+++20_DF_erp_no
103	0	+++41_DF_erp_yes
103	0	xxx93_BRCA_erp_no
103	0	---55_DM_erp_yes
104	1	AW025980_RC
104	1	AL359062
104	1	NM_003014
104	1	NM_002345
104	1	Contig375_RC
104	1	NM_006475
104	1	NM_004460
104	1	Contig2446_RC
104	1	NM_003247
104	1	Contig43833_RC
104	1	Contig42919_RC
104	1	NM_004385
104	1	NM_017680
104	0	---73_DM_erp_no
104	0	---57_DM_erp_no
104	0	xxx81_BRCA_erp_no
104	0	xxx84_BRCA_erp_no
104	0	---66_DM_erp_yes
104	0	---68_DM_erp_no
104	0	+++2_DF_erp_yes
104	0	+++26_DF_erp_yes
104	0	xxx95_BRCA_erp_yes
104	0	---46_DM_erp_no
104	0	+++17_DF_erp_yes
104	0	+++14_DF_erp_yes
104	0	---77_DM_erp_no
104	0	---51_DM_erp_yes
104	0	+++5_DF_erp_yes
104	0	+++36_DF_erp_yes
104	0	---49_DM_erp_no
104	0	+++33_DF_erp_no
104	0	+++25_DF_erp_yes
104	0	+++43_DF_erp_yes
104	0	xxx86_BRCA_erp_yes
104	0	---64_DM_erp_no
104	0	---72_DM_erp_yes
104	0	xxx93_BRCA_erp_no
104	0	---55_DM_erp_yes
104	0	+++34_DF_erp_yes
105	1	NM_000927
105	1	Contig33762_RC
105	1	Contig22356_RC
105	1	Contig35745_RC
105	1	Contig26150_RC
105	1	Contig33230_RC
105	1	Contig36122_RC
105	1	Contig44644
105	1	Contig34291_RC
105	1	Contig29380_RC
105	1	NM_000587
105	1	Contig47308_RC
105	0	+++29_DF_erp_yes
105	0	+++30_DF_erp_yes
105	0	xxx95_BRCA_erp_yes
105	0	---49_DM_erp_no
105	0	---71_DM_erp_no
105	0	xxx98_BRCA_erp_no
105	0	+++38_DF_erp_yes
105	0	+++34_DF_erp_yes
105	0	+++37_DF_erp_unknown
