# Supplementary material for: Biclustering via optimal re-ordering of data matrices in systems biology: rigorous methods and comparative studies
Source: BMC Bioinformatics. 2008 Oct 27;9:458. doi: 10.1186/1471-2105-9-458 (PMC2605474; doi:10.1186/1471-2105-9-458)
Supplement: Additional file 5 — This text file contains the corresponding clusters for OREO described in the article for the Eisen et al. budding yeast data set (described in Additional file1). [file 1471-2105-9-458-S5.txt]

===========================================================================================
=           Results for OREO for Eisen et al. data set (1998)
===========================================================================================
Numbers in first column denote final ordering


Oxidative Phosphorylation and TCA cycle 

677 YDL067C 	COX9   OXIDATIVE PHOSPHORYLATIO CYTOCHROME C OXIDASE ASSEMBLY
679 YHR051W 	COX6   OXIDATIVE PHOSPHORYLATIO CYTOCHROME-C OXIDASE SUBUNIT VI
680 YGL187C 	COX4   OXIDATIVE PHOSPHORYLATIO CYTOCHROME-C OXIDASE SUBUNIT IV
681 YLR395C 	COX8   OXIDATIVE PHOSPHORYLATIO CYTOCHROME-C OXIDASE CHAIN VIII
683 YKL016C 	"ATP7   ATP SYNTHESIS            F1F0-ATPASE COMPLEX, FO D SUBUNIT"
684 YGL191W 	COX13  OXIDATIVE PHOSPHORYLATIO CYTOCHROME-C OXIDASE SUBUNIT VIA
685 YLR038C 	"COX12  OXIDATIVE PHOSPHORYLATIO CYTOCHROME-C OXIDASE, SUBUNIT VIB"
686 YPL078C 	ATP4   ATP SYNTHESIS            ATPASE; F0-ATP SYNTHASE SUBUNIT 4

1628 YDR178W 	SDH4   TCA CYCLE                SUCCINATE DEHYDROGENASE ANCHOR SUBUNIT
1629 YLL041C 	SDH2   TCA CYCLE                SUCCINATE DEHYDROGENASE
1630 YKL085W 	MDH1   TCA CYCLE                MALATE DEHYDROGENASE
1631 YOR065W 	CYT1   OXIDATIVE PHOSPHORYLATIO CYTOCHROME C1
1632 YJR048W 	CYC1   OXIDATIVE PHOSPHORYLATIO CYTOCHROME-C ISOFORM 1
1633 YML120C 	NDI1   OXIDATIVE PHOSPHORYLATIO NADH-UBIQUINONE-6 OXIDOREDUCTASE
1634 YJL166W 	QCR8   OXIDATIVE PHOSPHORYLATIO UBIQUINOL--CYTOCHROME-C REDUCTASE SUBUNIT VIII

Sterol Metabolism 

2093 YLR056W 	ERG3   STEROL METABOLISM        C-5 STEROL DESATURASE
2094 YML123C 	PHO84  TRANSPORT                INORGANIC PHOSPHATE PERMEASE
2095 YMR015C 	ERG5   STEROL METABOLISM        C-22 STEROL DESATURASE
2096 YMR202W 	ERG2   STEROL METABOLISM        C-8 STEROL ISOMERASE
2097 YML126C 	HMGS   STEROL METABOLISM        3-HYDROXY-3-METHYLGLUTARYL COENZYME A SYNTHASE
2098 YML008C 	ERG6   STEROL METABOLISM        S-ADENOSYL-METHIONINE DELTA-24-STEROL-C-METHYLTRANSFERASE
2100 YLR348C 	DIC1   TRANSPORT                MITOCHONDRIAL DICARBOXYLATE CARRIER

Protein Degredation 

742 YOL038W 	PRE6   PROTEIN DEGRADATION      20S PROTEASOME SUBUNIT (ALPHA4)
743 YOR157C 	PUP1   PROTEIN DEGRADATION      20S PROTEASOME SUBUNIT (BETA2)
744 YGL048C 	RPT6   PROTEIN DEGRADATION      26S PROTEASOME REGULATORY SUBUNIT
745 YDL097C 	RPN6   PROTEIN DEGRADATION      26S PROTEASOME REGULATORY SUBUNIT
746 YPR108W 	RPN7   PROTEIN DEGRADATION      26S PROTEASOME REGULATORY SUBUNIT
747 YER012W 	PRE1   PROTEIN DEGRADATION      20S PROTEASOME SUBUNIT C11(BETA4)
748 YBR173C 	"UMP1   PROTEIN DEGRADATION, UBI 20S PROTEASOME MATURATION FACTOR"
751 YMR314W 	PRE5   PROTEIN DEGRADATION      20S PROTEASOME SUBUNIT(ALPHA6)
752 YGR135W 	PRE9   PROTEIN DEGRADATION      20S PROTEASOME SUBUNIT Y13 (ALPHA3)
753 YFR004W 	RPN11  TRANSCRIPTION            PUTATIVE GLOBAL REGULATOR
754 YGR253C 	PUP2   PROTEIN DEGRADATION      20S PROTEASOME SUBUNIT(ALPHA5)
755 YOR259C 	RPT4   PROTEIN DEGRADATION      26S PROTEASOME REGULATORY SUBUNIT
756 YGL011C 	SCL1   PROTEIN DEGRADATION      20S PROTEASOME SUBUNIT YC7ALPHA/Y8

2515 YHR200W 	RPN10  PROTEIN DEGRADATION      26S PROTEASOME SUBUNIT
2516 YPR103W 	PRE2   PROTEIN DEGRADATION      20S PROTEASOME SUBUNIT (BETA5)
2517 YJL001W 	PRE3   PROTEIN DEGRADATION      20S PROTEASOME SUBUNIT (BETA1)
2518 YML092C 	PRE8   PROTEIN DEGRADATION      20S PROTEASOME SUBUNIT Y7 (ALPHA2
2519 YIL075C 	RPN2   TRNA PROCESSING          26S PROTEASOME SUBUNIT)

MRNA and TRNA Splicing / Processing

2194 YMR059W 	SEN15  TRNA SPLICING            SPLICING ENDONUCLEASE SUBUNIT
2196 YDR280W 	RRP45  RRNA PROCESSING          3'->5' EXORIBONUCLEASE
2197 YPL169C 	MEX67  MRNA EXPORT              POLY(A)+RNA BINDING PROTEIN
2198 YHR006W 	STP2   TRNA SPLICING            UNKNOWN
2199 YPR101W 	SNT309 MRNA SPLICING            SPLICEOSOME-ASSOCIATED PROTEIN
2200 YMR061W 	RNA14  MRNA 3'-END PROCESSING   CLEAVAGE/POLYADENYLATION FACTOR CF I COMPONENT
2202 YFL001W 	DEG1   TRNA PROCESSING          PSEUDOURIDINE SYNTHASE

Glycolysis 

1500 YDR050C 	TPI1   GLYCOLYSIS               TRIOSEPHOSPHATE ISOMERASE
1501 YKL060C 	FBA1   GLYCOLYSIS               ALDOLASE
1502 YHR174W 	ENO2   GLYCOLYSIS               ENOLASE II
1503 YJR009C 	TDH2   GLYCOLYSIS               GLYCERALDEHYDE-3-PHOSPHATE DEHYDROGENASE 2
1504 YGR192C 	TDH3   GLYCOLYSIS               GLYCERALDEHYDE-3-PHOSPHATE DEHYDROGENASE 3
1505 YJL052W 	TDH1   GLYCOLYSIS               GLYCERALDEHYDE-3-PHOSPHATE DEHYDROGENASE 1
1506 YKL152C 	GPM1   GLYCOLYSIS               PHOSPHOGLYCERATE MUTASE
1508 YCR012W 	PGK1   GLYCOLYSIS               PHOSPHOGLYCERATE KINASE

Chromatin Structure

2383 YNL031C 	HHT2   CHROMATIN STRUCTURE      HISTONE H3
2384 YBL003C 	HTA2   CHROMATIN STRUCTURE      HISTONE H2A
2385 YDR225W 	HTA1   CHROMATIN STRUCTURE      HISTONE H2A
2386 YDR224C 	HTB1   CHROMATIN STRUCTURE      HISTONE H2B
2387 YNL030W 	HHF2   CHROMATIN STRUCTURE      HISTONE H4
2388 YPL127C 	HHO1   CHROMATIN STRUCTURE      HISTONE H1

DNA Replication 

396 YLR234W 	TOP3   DNA REPLICATION          DNA TOPOISOMERASE III
398 YMR179W 	SPT21  TRANSCRIPTION            TRANSCRIPTIONAL REGULATOR
400 YJL115W 	ASF1   TRANSCRIPTION            ANTI-SILENCING PROTEIN
403 YOL090W 	MSH2   DNA REPAIR               MUTS HOMOLOG; MISMATCH REPAIR
405 YBR088C 	POL30  DNA REPLICATION          DNA POLYMERASE PROCESSIVITY FACTOR
406 YAR007C 	"RFA1   DNA REPLICATION          REPLICATION FACTOR A, 69 KD SUBUNIT"
407 YBL035C 	"POL12  DNA REPLICATION          DNA POLYMERASE ALPHA, 70 KD SUBUNIT"

Cell Wall 

2065 YJR106W 	ECM27  CELL WALL BIOGENESIS     UNKNOWN
2068 YOL025W 	LAG2   AGING                    UNKNOWN
2069 YIL146C 	ECM37  CELL WALL BIOGENESIS     UNKNOWN
2072 YMR272C 	SCS7   FATTY ACID METABOLISM    CERAMIDE HYDROXYLASE
2073 YKL096W 	"CWP1   CELL WALL PROTEIN        BETA-1,6-GLUCAN ACCEPTOR"
2077 YFL031W 	HAC1   UNFOLDED PROTEIN RESPONS TRANSCRIPTION FACTOR
2078 YPL179W 	PPQ1   TRANSLATIONAL REGULATION PROTEIN PHOSPHATASE
2080 YGL209W 	MIG2   GLUCOSE REPRESSION       TRANSCRIPTIONAL REPRESSOR
2086 YJL159W 	HSP150 HEAT SHOCK RESPONSE      SECRETED GLYCOPROTEIN OF HSP FAMILY
2089 YLR300W 	"EXG1   CELL WALL BIOGENESIS     EXO-BETA-1,3-GLUCANASE"
2091 YBR078W 	ECM33  CELL WALL BIOGENESIS     UNKNOWN
2092 YIL123W 	SIM1   CELL CYCLE               UNKNOWN

Spindle
204 YPR120C 	CLB5   CELL CYCLE               G1/S CYCLIN
206 YGR109C 	CLB6   CELL CYCLE               B-TYPE CYCLIN; S PHASE
208 YNL225C 	CNM67  CYTOSKELETON             SPINDLE POLE BODY COMPONENT
209 YLR314C 	CDC3   CYTOKINESIS              SEPTIN
210 YLR045C 	STU2   CYTOSKELETON             SPINDLE POLE BODY COMPONENT
211 YDR113C 	PDS1   CELL CYCLE               ANAPHASE INHIBITOR (PUTATIVE)
213 YGL009C 	LEU1   LEUCINE BIOSYNTHESIS     3-ISOPROPYLMALATE DEHYDRATASE
214 YMR198W 	CIK1   CYTOSKELETON             SPINDLE POLE BODY ASSOCIATED PROTEIN
216 YDR446W 	ECM11  CELL WALL BIOGENESIS     UNKNOWN

Peroxisome biogenesis 

437 YIR004W 	DJP1   PEROXISOME BIOGENESIS    UNKNOWN
439 YER100W 	"UBC6   PROTEIN DEGRADATION, UBI UBIQUITIN-CONJUGATING ENZYME"
442 YMR026C 	PEX12  PEROXISOME BIOGENESIS    INTEGRAL MEMBRANE PROTEIN
443 YBR229C 	ROT2   CYTOSKELETON             GLUCOSIDASE II
444 YLR347C 	KAP95  NUCLEAR PROTEIN TARGETIN BETA-KARYOPHERIN
446 YLR375W 	STP3   TRNA SPLICING            UNKNOWN
447 YGR077C 	PEX8   PEROXISOME BIOGENESIS    UNKNOWN
450 YOL147C 	PEX11  PEROXISOME BIOGENESIS    PERIPHERAL MEMBRANE PROTEIN

Mitochondrial protein synthesis genes

2727 YCR046C 	"IMG1   PROTEIN SYNTHESIS        RIBOSOMAL PROTEIN, MITOCHONDRIAL"
2728 YKR085C 	"MRPL20 PROTEIN SYNTHESIS        RIBOSOMAL PROTEIN, MITOCHONDRIAL L20"
2730 YNL315C 	ATP11  ATP SYNTHESIS            F1F0-ATPASE COMPLEX ASSEMBLY PROTEIN
2731 YKL170W 	"MRPL38 PROTEIN SYNTHESIS        RIBOSOMAL PROTEIN, MITOCHONDRIAL L38"
2733 YKL167C 	"MRP49  PROTEIN SYNTHESIS        RIBOSOMAL PROTEIN, MITOCHONDRIAL LARGE SUBUNIT"
2734 YDR041W 	"NONE   PROTEIN SYNTHESIS        RIBOSOMAL PROTEIN, MITOCHONDRIAL"
2735 YGR174C 	CBP4   RESPIRATION              UBIQUINOL--CYTOCHROME-C REDUCTASE ASSEMBLY FACTOR
2736 YGR076C 	"MRPL25 PROTEIN SYNTHESIS        RIBOSOMAL PROTEIN, MITOCHONDRIAL L25"
2737 YGR220C 	"MRPL9  PROTEIN SYNTHESIS        RIBOSOMAL PROTEIN, MITOCHONDRIAL L9"
2741 YKL180W 	RPL17A PROTEIN SYNTHESIS        RIBOSOMAL PROTEIN L17A


2476 YIL134W 	FLX1   TRANSPORT                FAD MITOCHONDRIAL CARRIER
2477 YDL142C 	CRD1   LIPID BIOSYNTHESIS       CARDIOLIPIN SYNTHASE
2480 YNL185C 	"NONE   PROTEIN SYNTHESIS        RIBOSOMAL PROTEIN, MITOCHONDRIAL LARGE SUBUNIT"
2482 YKL194C 	MST1   PROTEIN SYNTHESIS        MITOCHONDRIAL THREONYL TRNA SYNTHETASE
2483 YMR024W 	"NONE   PROTEIN SYNTHESIS        RIBOSOMAL PROTEIN, MITOCHONDRIAL LARGE SUBUNIT"
2484 YEL050C 	"RML2   PROTEIN SYNTHESIS        RIBOSOMAL PROTEIN, MITOCHONDRIAL L2"
2486 YPL118W 	"MRP51  PROTEIN SYNTHESIS        RIBOSOMAL PROTEIN, MITOCHONDRIAL SMALL SUBUNIT"
2489 YKR006C 	"MRPL13 PROTEIN SYNTHESIS        RIBOSOMAL PROTEIN, MITOCHONDRIAL L13"
2493 YOR002W 	ALG6   PROTEIN GLYCOSYLATION    GLUCOSYLTRANSFERASE
2494 YOR270C 	VPH1   VACUOLAR ACIDIFICATION   VACUOLAR H+-ATPASE 95 KD SUBUNIT
2495 YOR151C 	RPB2   TRANSCRIPTION            RNA POLYMERASE II 140 KDA SUBUNIT
2498 YBR146W 	"MRPS9  PROTEIN SYNTHESIS        RIBOSOMAL PROTEIN, MITOCHONDRIAL S9"
2499 YBR193C 	MED8   TRANSCRIPTION            RNA POLYMERASE II MEDIATOR SUBUNIT
2501 YFR049W 	"YMR31  PROTEIN SYNTHESIS        RIBOSOMAL PROTEIN, MITOCHONDRIAL"

Asparigine utilization 

2160 YLR160C 	ASP3   ASPARAGINE UTILIZATION   L-ASPARAGINASE II
2161 YLR158C 	ASP3   ASPARAGINE UTILIZATION   L-ASPARAGINASE II
2162 YLR155C 	ASP3   ASPARAGINE UTILIZATION   L-ASPARAGINASE II
2163 YLR157C 	ASP3   ASPARAGINE UTILIZATION   L-ASPARAGINASE II

Allantoin utilization 

2571 YIR029W 	DAL2   ALLANTOIN UTILIZATION    ALLANTOICASE
2572 YIR027C 	DAL1   ALLANTOIN UTILIZATION    ALLANTOINASE
2573 YIR028W 	DAL4   ALLANTOIN UTILIZATION    ALLANTOIN PERMEASE

Vacuolar protein /  membrane proteins 

2926 YOL013C 	HRD1   PROTEIN DEGRADATION      MISFOLDED LUMENAL AND INTEGRAL MEMBRANE PROTEINS
2927 YMR004W 	MVP1   VACUOLAR PROTEIN TARGETI PERIPHERAL GOLGI MEMBRANE PROTEIN
2929 YJL053W 	PEP8   VACUOLAR PROTEIN TARGETI VACUOLAR PERIPHERAL MEMEBRANE PROTEIN
2930 YGL095C 	VPS45  VACUOLAR PROTEIN TARGETI MEMBRANE PROTEIN

Biosynthesis 

3120 YMR300C 	ADE4   PURINE BIOSYNTHESIS      AMIDOPHOSPHORIBOSYLTRANSFERASE
3124 YOR168W 	GLN4   PROTEIN SYNTHESIS        GLUTAMINYL-TRNA SYNTHETASE
3127 YDR156W 	RPA14  TRANSCRIPTION            RNA POLYMERASE I SUBUNIT A14
3128 YDL111C 	RRP42  RRNA PROCESSING          EXORIBONUCLEASE
3132 YHL011C 	PRS3   PURINE BIOSYNTHESIS      RIBOSE-PHOSPHATE PYROPHOSPHOKINASE 3
3133 YGL169W 	SUA5   PROTEIN SYNTHESIS        TRANSLATION INITIATION PROTEIN
3135 YDR232W 	HEM1   HEME BIOSYNTHESIS        5-AMINOLEVULINATE SYNTHASE
3137 YDR234W 	LYS4   LYSINE BIOSYNTHESIS      HOMOACONITASE
3140 YPL036W 	PMA2   H+ HOMEOSTASIS           PLASMA MEMBRANE H+-ATPASE
3142 YGR087C 	PDC6   GLYCOLYSIS               PYRUVATE DECARBOXYLASE 3
3143 YGL234W 	"ADE5,7 PURINE BIOSYNTHESIS      PHOSPHORIBOSYLAMINE-GLYCINE LIGASE AND PHOSPHORIBOSYLFORMYLGLYCINAMIDINE CYCLO-LIGASE"


Amino acid biosynthesis

2296 YHR018C 	ARG4   ARGININE BIOSYNTHESIS    ARGININOSUCCINATE LYASE
2297 YOL058W 	ARG1   ARGININE BIOSYNTHESIS    ARGINOSUCCINATE SYNTHETASE
2300 YMR108W 	ILV2   ISOLEUCINE AND VALINE BI ACETOLACTATE SYNTHETASE
2302 YDR158W 	HOM2   THREONINE AND METHIONINE ASPARTATE-SEMIALDEHYDE DEHYDROGENASE
2303 YOR202W 	HIS3   HISTIDINE BIOSYNTHESIS   IMIDAZOLEGLYCEROL-PHOSPHATE DEHYDRATASE
2305 YLR032W 	RAD5   DNA REPAIR               DNA HELICASE
2306 YJL087C 	TRL1   TRNA SPLICING            TRNA LIGASE
2307 YIL020C 	HIS6   HISTIDINE BIOSYNTHESIS   PHOSPHORIBOSYL IMIDAZOLECARBOXAMIDE ISOMERASE
